# Supplementary material for: Exploring the genetics of trotting racing ability in horses using a unique Nordic horse model
Source: BMC Genomics. 2019 Feb 4;20:104. doi: 10.1186/s12864-019-5484-9 (PMC6360714; doi:10.1186/s12864-019-5484-9)
Supplement: Supplementary file 1 — Summary information for trotting racing ability candidate sweep regions. (XLSX 53 kb) [file 12864_2019_5484_MOESM1_ESM.xlsx]

## Sheet: AdditionalFile2
Summary information for trotting racing ability candidate sweep regions, including (columns left to right) chromosome, start and end locations, number of filtered SNPs within region, sweep length (bp), mean FST of the region for Norwegian-Swedish Coldblooded Trotter vs North Swedish Draught, mean FST of the region for Norwegian-Swedish Coldblooded Trotter vs Standardbred, mean FST of the region f…
Chromosome	Sweep Start Position (bp)	Sweep End Position (bp)	# SNPs in Total	Sweep Length (bp)	FST of region-NSCT:NSD	FST of region-NSCT:SB	FST of region-NSD:SB
1	11714000	11733500	4	19500	0.192216	0.00300305	0.196388
1	15484500	15584500	6	100000	0.187254	0	0.178562
1	16107000	16196500	10	89500	0.219309	0.00869596	0.206821
1	17479500	17530500	7	51000	0.267212	0	0.258729
1	17957500	17961000	6	3500	0.33962	0	0.332557
1	21215000	21228000	6	13000	0.19267	0.00609133	0.202009
1	21373500	21441500	2	68000	0.207294	0.0106048	0.212451
1	25629000	25736500	4	107500	0.357556	0.00413062	0.37348
1	27981500	28209000	13	227500	0.223094	0.00343325	0.210009
1	28899500	28973000	2	73500	0.227683	0	0.214901
1	30067500	30114500	5	47000	0.256115	0	0.248509
1	30247000	30425500	11	178500	0.200019	0.00425822	0.189209
1	33332000	33395000	4	63000	0.231059	0.006074	0.214171
1	40746500	40861000	33	114500	0.225048	0.0106006	0.224476
1	58712500	58715500	5	3000	0.218869	0.0101578	0.198183
1	61216500	61285500	2	69000	0.187089	0.00471465	0.164622
1	63112000	63393500	30	281500	0.234898	0.00107823	0.229888
1	63694500	63724000	4	29500	0.248766	0.00431372	0.234784
1	66628000	66649500	3	21500	0.209225	0.00489853	0.196393
1	69516500	69522500	2	6000	0.251528	0.00771885	0.258629
1	99807500	99858000	2	50500	0.212963	0	0.204545
1	101107500	101234500	20	127000	0.224842	0.00458683	0.20999
1	106098000	106165500	3	67500	0.191971	0.00321074	0.179689
1	106666000	106743500	6	77500	0.203975	0.00598989	0.195069
1	109450000	109458500	16	8500	0.196967	0	0.187263
1	113942500	113962000	2	19500	0.179587	0.00956425	0.193027
1	116948500	117252000	18	303500	0.269954	0.00876928	0.279574
1	117514000	117626000	7	112000	0.222954	0.0081467	0.215556
1	117731500	117798500	6	67000	0.207771	0.0115785	0.250109
1	118389500	118522500	5	133000	0.242883	0.00330813	0.225498
1	119399500	119409000	3	9500	0.191422	0.0026455	0.182496
1	121214000	121369000	6	155000	0.275773	0.0072265	0.297917
1	132033000	132045000	4	12000	0.293996	0	0.286251
1	138465000	138506000	3	41000	0.225905	0.0028398	0.215909
1	139833500	139866500	3	33000	0.200829	0	0.192281
1	141801500	141819000	2	17500	0.201389	0	0.192848
1	142313000	142337000	3	24000	0.282929	0.00552259	0.276938
1	143359500	143467500	22	108000	0.229983	0.00538101	0.223129
1	150958500	151014000	3	55500	0.287653	0.009441	0.298697
1	157369500	157406000	4	36500	0.252814	0.00824168	0.246809
1	159840000	159843000	4	3000	0.202685	0.00198251	0.192496
1	160960000	160970000	7	10000	0.271964	0.0105309	0.283951
1	168645000	168763000	6	118000	0.236875	0.0111757	0.218422
1	170189000	170364500	7	175500	0.262358	0.010133	0.252581
1	170537000	170559000	5	22000	0.22383	0.00990145	0.190914
2	621500	714000	2	92500	0.197566	0.00439964	0.17124
2	3200500	3301000	9	100500	0.237783	0.00164366	0.230576
2	4067000	4122500	3	55500	0.248713	0.00535818	0.259684
2	5499000	5533500	7	34500	0.232054	0.0116386	0.204109
2	5672500	5732500	3	60000	0.201034	0.00940708	0.195787
2	5868500	6071000	22	202500	0.25564	0.00927138	0.276376
2	7128000	7202500	2	74500	0.260385	0.00559436	0.23759
2	10337000	10346500	10	9500	0.218589	0.010955	0.230552
2	10514500	10540000	5	25500	0.211471	0.0112199	0.211666
2	12002500	12085000	5	82500	0.286925	0.00876881	0.268344
2	12291500	12489500	13	198000	0.390103	0.0103693	0.400731
2	12690000	12805500	27	115500	0.392089	0.0107073	0.370168
2	21804500	21861000	4	56500	0.218562	0.0113836	0.227226
2	22593500	22700000	8	106500	0.210635	0.00603657	0.205912
2	23526500	23656000	6	129500	0.286771	0.00471085	0.284552
2	31517000	31528500	2	11500	0.371932	0.0109821	0.387438
2	32230000	32260500	2	30500	0.196566	0	0.187973
2	44170000	44188000	2	18000	0.236283	0	0.222662
2	44410000	44444000	3	34000	0.254686	0	0.246715
2	48309500	48375000	3	65500	0.184484	0.00585001	0.155477
2	51076500	51168000	6	91500	0.258219	0.0116766	0.24391
2	51497500	51507000	6	9500	0.32474	0.00537635	0.331331
2	61251000	61266000	5	15000	0.236317	0.00922428	0.269686
2	65893500	65964000	3	70500	0.261942	0.0113105	0.237526
2	67301000	67303000	4	2000	0.225785	0.00861043	0.219622
2	68134000	68211500	5	77500	0.221176	0.00996818	0.247566
2	70816500	70854000	9	37500	0.276383	0.00962861	0.274105
2	80752500	80816000	6	63500	0.217601	0	0.207052
2	80923500	80935500	2	12000	0.203106	0	0.194583
2	100356000	100408500	2	52500	0.23049	0.00508833	0.242621
2	105277500	105296500	2	19000	0.210311	0.00728547	0.203552
2	107305500	107344000	4	38500	0.199135	0.00560902	0.178382
2	117114500	117305500	17	191000	0.221086	0.00913836	0.208096
3	8116000	8211500	3	95500	0.244568	0.00590752	0.215232
3	21057000	21061000	2	4000	0.288382	0.0055933	0.265886
3	21270500	21595500	15	325000	0.240238	0.00712048	0.248642
3	21933500	22123500	4	190000	0.22941	0.00912259	0.207491
3	34000500	34056500	9	56000	0.197842	0	0.189004
3	36125500	36188000	3	62500	0.227668	0.00540127	0.202957
3	36790500	36929500	6	139000	0.238353	0	0.230207
3	37202000	37356000	6	154000	0.20413	0	0.195522
3	37645500	37681000	4	35500	0.19808	0	0.189503
3	44052000	44094500	4	42500	0.245064	0.0104726	0.25035
3	51739000	51809000	9	70000	0.240193	0.00879393	0.248312
3	53847000	53951000	8	104000	0.292037	0.0106522	0.300206
3	56317500	56422500	10	105000	0.204753	0.00991766	0.206215
3	66932000	67052500	3	120500	0.239226	0.00573465	0.231969
3	77301000	77304000	5	3000	0.248883	0.00464435	0.236532
3	77517500	77564500	3	47000	0.212582	0	0.203825
3	80715000	80730000	4	15000	0.3114	0.00280706	0.319661
3	81667500	81752000	4	84500	0.198863	0.0060986	0.212372
3	81852000	81859000	8	7000	0.206961	0.00970855	0.222223
3	85623000	85655500	4	32500	0.262634	0.0110216	0.28388
3	85757000	85826000	4	69000	0.220429	0.0103798	0.205353
3	87062500	87081000	5	18500	0.227701	0.00802633	0.222884
3	87225500	87247000	2	21500	0.199874	0.00407867	0.184671
3	87745000	87759000	2	14000	0.277165	0	0.266098
3	88677000	88835500	15	158500	0.256387	0	0.247577
3	89843000	89860000	3	17000	0.21794	0.0066798	0.213455
3	100550500	100584500	5	34000	0.24713	0.00478845	0.250227
3	100792000	100922500	52	130500	0.249122	0.00843727	0.257839
3	113491500	113570500	5	79000	0.231147	0.00334926	0.225008
3	119062000	119248000	16	186000	0.20124	0.00855798	0.18705
4	19830500	19838000	7	7500	0.188813	0.00601785	0.176092
4	20264000	20352000	6	88000	0.199066	0.00945054	0.198291
4	27468000	27479500	4	11500	0.203752	0.0105193	0.198547
4	29363000	29396000	2	33000	0.218669	0.0114228	0.215707
4	31858500	31913500	3	55000	0.186837	0.00381462	0.176207
4	32308000	32475000	8	167000	0.198818	0.00921936	0.188737
4	35218000	35230000	5	12000	0.249305	0.00997643	0.226427
4	36797000	36866500	2	69500	0.311167	0.0118363	0.251183
4	51497500	51541500	19	44000	0.212128	0.0100516	0.215395
4	51748000	51841000	10	93000	0.223965	0.00845798	0.237791
4	52178000	52274500	12	96500	0.225544	0	0.217261
4	52733000	52812000	4	79000	0.18703	0	0.178335
4	60759500	60762500	3	3000	0.297947	0.00830556	0.312026
4	66045500	66080500	6	35000	0.204822	0.0100364	0.184391
4	73814500	73832500	7	18000	0.255974	0	0.248017
4	84324500	84648000	45	323500	0.288522	0.00924021	0.283643
4	84765500	84889500	18	124000	0.271405	0.00881044	0.283258
4	85111000	85116000	4	5000	0.274366	0.012072	0.252937
4	87929500	87951000	6	21500	0.244672	0.00643761	0.233354
4	93714500	93812500	2	98000	0.244254	0.00342377	0.239564
4	94517000	94560000	4	43000	0.20348	0.0075775	0.202325
4	99890000	99894500	3	4500	0.291236	0.0121237	0.270373
4	107190500	107229500	2	39000	0.377171	0.0102316	0.410353
5	41500	270500	6	229000	0.312781	0	0.304167
5	373000	548500	6	175500	0.250498	0.00181472	0.244358
5	707500	901000	7	193500	0.223537	0	0.215033
5	1639000	1714000	3	75000	0.250994	0.00549977	0.262332
5	2714500	2784500	3	70000	0.279895	0	0.272193
5	3936000	3973500	4	37500	0.208211	0.0117863	0.194808
5	4475500	4563000	3	87500	0.276509	0.00704013	0.247941
5	4710000	4716500	5	6500	0.209229	0	0.200029
5	5977500	5986500	7	9000	0.189072	0.0050183	0.184656
5	7953500	8036000	5	82500	0.235389	0.00874143	0.245962
5	8909000	9242000	40	333000	0.275525	0.00872065	0.26178
5	9360000	9368500	5	8500	0.207355	0.00527867	0.208353
5	10611500	10660000	12	48500	0.260794	0.00936662	0.278739
5	11538000	11623000	2	85000	0.243022	0.0113606	0.264957
5	12798500	12927500	17	129000	0.244763	0.00902357	0.251388
5	15471500	15655000	18	183500	0.213667	0.00858395	0.223625
5	18165500	18220000	4	54500	0.211769	0.00686736	0.212165
5	19318000	19389000	6	71000	0.284857	0.00929965	0.296269
5	24694000	24697500	2	3500	0.18917	0	0.180498
5	26698000	26735000	3	37000	0.223103	0.0108066	0.252345
5	32279000	32360500	2	81500	0.210816	0.00368708	0.201368
5	46907000	47032500	3	125500	0.220339	0	0.212001
5	50476000	50560000	7	84000	0.226924	0.00711554	0.218317
5	51132000	51175000	2	43000	0.309809	0.00549451	0.315287
5	55083500	55230000	22	146500	0.205772	0.000722835	0.197482
5	59085000	59207000	11	122000	0.276936	0.0103577	0.269773
5	69857000	69925000	3	68000	0.182255	0.00780315	0.170585
5	78148000	78280000	12	132000	0.299173	0.00318397	0.280183
5	88606500	88623000	2	16500	0.21542	0.00327288	0.220382
5	93184500	93230000	2	45500	0.205996	0	0.197504
5	93947000	93998000	2	51000	0.221758	0.0056424	0.189242
6	20128500	20157000	4	28500	0.201085	0.00961247	0.197271
6	26762000	26769500	4	7500	0.303452	0.0091121	0.294768
6	31804500	31902500	26	98000	0.221538	0	0.212487
6	34431000	34495500	2	64500	0.221718	0.00565718	0.199096
6	41177500	41277000	7	99500	0.206552	0	0.196551
6	41675000	41690500	3	15500	0.228582	0	0.220332
6	42175000	42223000	25	48000	0.198363	0.006567	0.209298
6	42432500	42701500	26	269000	0.252856	0.00830566	0.2562
6	46401500	46408500	5	7000	0.212315	0.00847235	0.215406
6	50031500	50066000	2	34500	0.230629	0	0.221117
6	52301000	52609500	16	308500	0.23218	0.00548365	0.23025
6	52864000	52997000	12	133000	0.208347	0.0117572	0.189914
6	53164500	53201500	13	37000	0.262351	0.00918743	0.255074
6	53600500	53971500	32	371000	0.248537	0.0089477	0.258328
6	54635000	54658000	6	23000	0.216328	0.0053393	0.198578
6	55418000	55499000	3	81000	0.298126	0.00737503	0.304364
6	57325000	57380500	10	55500	0.243004	0.0105254	0.226596
6	57540000	57710500	12	170500	0.201211	0.00702897	0.21006
6	58326000	58333500	7	7500	0.247336	0	0.236627
6	58543000	58581500	6	38500	0.202861	0.00281651	0.195703
6	61039000	61051000	4	12000	0.210999	0.00490181	0.200232
6	62032000	62077500	6	45500	0.210865	0.0100008	0.205629
6	62915500	63132500	23	217000	0.237195	0.0103881	0.246191
6	63347500	63441500	6	94000	0.23047	0.00732977	0.235225
6	65476000	65485000	3	9000	0.276892	0.0105183	0.25502
6	65813000	65898500	4	85500	0.22531	0.00906483	0.227833
6	66514500	66610000	8	95500	0.210918	0.0099327	0.21452
6	66713000	67121000	34	408000	0.242884	0.00829792	0.246873
6	67236500	67367000	18	130500	0.258047	0.00993797	0.265108
6	68096500	68465500	18	369000	0.272495	0.00929524	0.263155
6	68632500	68780000	10	147500	0.273894	0.00705603	0.263447
6	69420000	69484000	2	64000	0.281324	0.0060241	0.290498
6	70973000	71092000	14	119000	0.289728	0.00666552	0.300273
6	73888000	73935000	2	47000	0.236788	0.0108593	0.240879
6	81272500	81300000	9	27500	0.188978	0.0103125	0.211396
6	82211000	82295500	5	84500	0.261598	0.00173748	0.257092
7	16896500	16954500	3	58000	0.291091	0.00793504	0.27784
7	19140000	19278500	9	138500	0.236437	0.00770994	0.215507
7	19699500	19714500	5	15000	0.216192	0.00775958	0.213651
7	20239000	20398000	21	159000	0.215411	0.00904963	0.203058
7	21398500	21419000	4	20500	0.205402	0.0110129	0.236798
7	25131000	25182500	3	51500	0.227144	0	0.218878
7	27045500	27105500	3	60000	0.309838	0.00617284	0.321799
7	27655500	27696500	17	41000	0.204542	0.00778243	0.209643
7	30434000	30446000	2	12000	0.21857	0.00610606	0.237567
7	36648000	36655500	2	7500	0.190826	0	0.182172
7	36990000	37016000	4	26000	0.230409	0.00697833	0.223524
7	38721500	38744000	7	22500	0.204099	0.00705922	0.195383
7	42467500	42646000	12	178500	0.261284	0.00808287	0.265677
7	42795000	43079000	12	284000	0.245261	0.00931142	0.26569
7	43271500	43609000	12	337500	0.223988	0.0103856	0.245518
7	43765500	43807000	4	41500	0.285025	0.00708595	0.255656
7	43921500	43932000	5	10500	0.300242	0.00900811	0.305098
7	44044000	44143500	8	99500	0.221861	0.00959126	0.221323
7	44301500	44313000	4	11500	0.244925	0.00911914	0.245872
7	51272500	51423500	214	151000	0.213116	0.00537464	0.208998
7	51537500	51642500	19	105000	0.20973	0.00373597	0.210473
7	57158000	57171500	2	13500	0.343936	0.0089854	0.345273
7	65297000	65344500	10	47500	0.223849	0.00956499	0.227485
7	66855000	66903500	5	48500	0.280774	0.00770755	0.319713
7	70062500	70066500	2	4000	0.199836	0.0103506	0.194896
7	71084000	71176500	7	92500	0.20309	0.0057221	0.213154
7	72411500	72486000	24	74500	0.257111	0.0107943	0.23655
7	76932500	77018500	11	86000	0.238217	0.0104127	0.252747
7	77414500	77490500	4	76000	0.218399	0.0101531	0.230339
7	82358500	82452000	6	93500	0.207652	0.00730551	0.197854
7	83218500	83239000	3	20500	0.20724	0	0.198761
7	84810000	84986000	10	176000	0.246922	0.00478128	0.24581
7	85129000	85184000	7	55000	0.39132	0.00510254	0.398963
7	86688500	86735500	3	47000	0.298311	0.00896333	0.283892
7	93896000	93897500	3	1500	0.199986	0	0.184566
8	3505000	3533500	3	28500	0.196254	0	0.187658
8	13340000	13379500	3	39500	0.213938	0	0.205531
8	34233000	34292000	3	59000	0.191559	0.00385847	0.177437
8	39166500	39206500	2	40000	0.238103	0.00496777	0.205729
8	41184000	41276500	6	92500	0.237277	0	0.229119
8	43601500	43688000	17	86500	0.221632	0	0.212281
8	45240500	45245000	10	4500	0.228898	0.00552151	0.216212
8	46011000	46062000	2	51000	0.239794	0	0.231663
8	48628500	48704000	4	75500	0.210047	0.00918533	0.19939
8	51018000	51100000	3	82000	0.194465	0	0.185849
8	54353500	54707500	37	354000	0.24969	0.00574942	0.248536
8	55435000	55519500	7	84500	0.219329	0	0.209892
8	56108500	56144500	4	36000	0.232361	0.00576021	0.224283
8	56302500	56346500	15	44000	0.24021	0.00704213	0.235551
8	56989500	57001000	6	11500	0.273911	0	0.266145
8	57197000	57305000	18	108000	0.208142	0.0053367	0.201726
8	57571500	57593000	9	21500	0.225027	0.00845398	0.246406
8	60269000	60326000	6	57000	0.203497	0.00919879	0.216911
8	72820500	72911000	19	90500	0.206956	0.0099164	0.196074
9	24134000	24146000	5	12000	0.241371	0.00861351	0.236304
9	28996500	29016000	4	19500	0.200337	0	0.191637
9	42726500	42729500	3	3000	0.207931	0	0.197386
9	43377500	43391500	3	14000	0.213454	0.00433959	0.208924
9	61099000	61133500	4	34500	0.186101	0.00560571	0.178496
10	13485500	13488000	3	2500	0.202504	0.00958277	0.191906
10	21689500	21811000	6	121500	0.230871	0.0106567	0.257747
10	22085500	22091000	7	5500	0.27037	0.0103318	0.278663
10	39990500	40024500	3	34000	0.247184	0.00411523	0.252709
10	40142000	40247000	5	105000	0.249418	0.00542561	0.255509
10	40388000	40491500	8	103500	0.258606	0.00336175	0.25831
10	40873500	40899500	2	26000	0.336683	0	0.329589
10	41426500	41534000	9	107500	0.265752	0.00587965	0.264939
10	42316000	42362000	6	46000	0.219176	0.00333855	0.21404
10	42475000	42602500	21	127500	0.292185	0.00280511	0.287556
10	44959500	45132500	14	173000	0.304536	0.00543976	0.300169
10	45537000	45614500	8	77500	0.310862	0.0115849	0.309932
10	45981500	46024500	3	43000	0.44009	0.00582933	0.431054
10	46833500	46930000	6	96500	0.335306	0.00402778	0.330086
10	47296500	47300000	11	3500	0.242842	0.0113875	0.219263
10	50199000	50231500	3	32500	0.349867	0.00509606	0.325792
10	50499000	50554000	3	55000	0.253916	0.00357104	0.260291
10	50717000	50815000	6	98000	0.287118	0.00555228	0.287541
10	58235500	58239000	10	3500	0.259241	0.0024365	0.249184
10	60679500	60727500	2	48000	0.186254	0	0.17755
10	62380500	62386000	4	5500	0.262858	0.00220287	0.255745
10	62785500	62858500	5	73000	0.226369	0.00479754	0.214004
10	63316500	63392500	5	76000	0.244884	0.00755151	0.229817
10	66586500	66592500	4	6000	0.25606	0	0.248103
10	69360500	69385500	7	25000	0.275496	0.0116609	0.277546
10	73901000	73992000	4	91000	0.227927	0.00680071	0.21071
10	74105500	74139000	5	33500	0.220565	0.00267615	0.20284
10	81623000	81627000	3	4000	0.210927	0.0100813	0.218096
10	82392500	82411000	3	18500	0.326207	0.0107086	0.326048
11	1091000	1157000	10	66000	0.312078	0.00874081	0.302891
11	1822500	1886000	6	63500	0.297539	0.0065104	0.328926
11	2236500	2475500	26	239000	0.201719	0.00248928	0.198888
11	16319500	16327500	2	8000	0.207952	0.00895119	0.202963
11	17917000	18051000	8	134000	0.250474	0.0114255	0.292939
11	18457000	18474000	4	17000	0.269915	0.0120314	0.286454
11	20208000	20329500	13	121500	0.348995	0.00424898	0.338542
11	20588500	20613500	2	25000	0.220314	0.00927419	0.180993
11	21701000	22474500	67	773500	0.315104	0.00407098	0.312768
11	22790000	22811500	5	21500	0.24722	0.0111116	0.25944
11	23149500	23193500	3	44000	0.282251	0.00808973	0.271913
11	23750500	23805000	6	54500	0.25378	0.00859002	0.269325
11	24840000	24905500	5	65500	0.182542	0.0111148	0.199091
11	25284000	25295500	4	11500	0.204287	0.0107294	0.232387
11	25573500	25581000	3	7500	0.343925	0.00919688	0.379603
11	25709500	26002500	13	293000	0.359855	0.00269446	0.360036
11	26188500	26209500	5	21000	0.357129	0.00501068	0.347563
11	26432000	26663000	5	231000	0.295662	0.00992088	0.296611
11	26798000	26833000	3	35000	0.382409	0.0102949	0.396091
11	27135000	27664000	51	529000	0.32676	0.0100736	0.351837
11	27808000	28359000	36	551000	0.349796	0.00920789	0.357913
11	28459500	28622500	25	163000	0.348529	0.00457278	0.346149
11	28778000	28872000	12	94000	0.247655	0.00907517	0.256656
11	29900500	30086500	12	186000	0.255833	0.0089264	0.240507
11	30289000	30336000	3	47000	0.273161	0.0107007	0.266604
11	30555500	30573000	3	17500	0.223588	0.00784963	0.249774
11	32488500	32529000	4	40500	0.298281	0.0093334	0.27311
11	32663000	32766500	20	103500	0.252005	0.0103601	0.23889
11	32874000	33557500	147	683500	0.293474	0.00957642	0.295332
11	33762000	33953500	17	191500	0.341599	0.0100836	0.32997
11	34167000	34216000	2	49000	0.325075	0.00549451	0.335047
11	36696500	36758000	3	61500	0.264041	0.00351018	0.25055
11	36886500	36983500	2	97000	0.310529	0.01167	0.350068
11	42812000	42913000	3	101000	0.237328	0.00965725	0.247118
11	45159000	45173500	3	14500	0.22148	0.00776051	0.216501
11	54070000	54098500	6	28500	0.284341	0.0104509	0.315338
11	55226000	55235000	3	9000	0.362467	0	0.354677
12	15460500	15523500	3	63000	0.186731	0.00458387	0.188418
13	8735000	8811500	4	76500	0.235313	0.0107068	0.259039
13	14030000	14126000	4	96000	0.273671	0	0.26627
13	15811000	15897500	5	86500	0.261722	0	0.25196
13	19166500	19179000	4	12500	0.180941	0	0.172066
13	30812500	30823000	6	10500	0.276317	0.00914344	0.25362
13	33580000	33627000	6	47000	0.219947	0.0116724	0.212251
13	35978500	36043500	3	65000	0.283038	0.00513391	0.293978
13	36222500	36308000	6	85500	0.213787	0.00949084	0.20093
13	38904000	38935500	2	31500	0.234591	0.00331899	0.231212
13	41912000	42559500	38	647500	0.242876	0.00477924	0.236413
14	5643000	5689000	8	46000	0.227502	0.0103329	0.207807
14	5907500	6000000	4	92500	0.324805	0.00697057	0.322391
14	33666000	33849500	6	183500	0.20357	0.00691654	0.213556
14	42146000	42201500	3	55500	0.235243	0.0102701	0.206992
14	47439000	47472500	2	33500	0.207948	0	0.199477
14	47594000	47652500	5	58500	0.303811	0.0121031	0.276778
14	49098500	49138000	4	39500	0.264023	0.00345382	0.264197
14	50617000	50651000	2	34000	0.263763	0	0.255889
14	50886000	50983500	5	97500	0.317215	0	0.30979
14	55344000	55367500	10	23500	0.200336	0.00587961	0.189826
14	57565500	57617500	4	52000	0.240978	0.00356221	0.232951
14	59704000	59738500	5	34500	0.193641	0	0.185816
14	66351500	66361500	2	10000	0.188195	0	0.178934
14	73690000	73925000	33	235000	0.238357	0.00559421	0.24455
14	76917000	76927500	2	10500	0.255707	0	0.247747
14	77043500	77057500	6	14000	0.201656	0	0.190092
14	78990000	79154500	10	164500	0.303242	0.00593288	0.316727
14	91049000	91070500	5	21500	0.212628	0.012055	0.214223
14	93515500	93587500	2	72000	0.213228	0.0064159	0.222773
15	627500	629000	7	1500	0.22222	0.00900594	0.205284
15	19160000	19255000	3	95000	0.234925	0.00940805	0.243727
15	19786500	19867000	4	80500	0.214242	0.00239662	0.202486
15	28186000	28230500	8	44500	0.246495	0.0105712	0.235536
15	28819000	28951500	10	132500	0.254729	0.0107646	0.236516
15	29091000	29320500	18	229500	0.228127	0.0101622	0.232131
15	29458500	29605500	15	147000	0.306809	0.0105049	0.301489
15	29788000	29913000	12	125000	0.272116	0.00630039	0.2941
15	30402500	30426500	3	24000	0.200019	0.00721617	0.174673
15	32120000	32216500	2	96500	0.308843	0.00575437	0.317283
15	32498000	32593000	4	95000	0.320202	0.00931159	0.339391
15	32695000	32753000	9	58000	0.2913	0.00949195	0.309759
15	33804000	33827500	13	23500	0.241816	0.0120144	0.273861
15	34281500	34369500	6	88000	0.28229	0.0109706	0.271307
15	34619500	34843000	18	223500	0.282177	0.00857781	0.284082
15	35731500	35814000	4	82500	0.229926	0.00868143	0.226755
15	35948500	36089500	15	141000	0.282769	0.0109808	0.27762
15	36189500	36362500	22	173000	0.245739	0.0101977	0.259151
15	36794000	36840500	9	46500	0.27142	0.00956953	0.256785
15	37026500	37118500	6	92000	0.350125	0.011001	0.324542
15	37575500	37672000	5	96500	0.366795	0.0108218	0.384403
15	37788000	37925500	17	137500	0.249755	0.0107384	0.247394
15	38051500	38126500	10	75000	0.312501	0.00641755	0.313449
15	38437500	38511500	3	74000	0.278812	0.00570912	0.262856
15	38634000	38846000	12	212000	0.250165	0.00811173	0.262503
15	40637500	41152000	30	514500	0.314836	0.00986331	0.317068
15	41264500	41273500	7	9000	0.35195	0.0112081	0.352407
15	41478500	41514000	5	35500	0.251112	0.0109573	0.262849
15	41653000	41773000	4	120000	0.346696	0.0040854	0.35127
15	42161000	42243000	17	82000	0.24113	0.00894851	0.236934
15	43981500	43993500	7	12000	0.246436	0.0117573	0.213251
15	44211000	44267500	9	56500	0.236794	0.00969191	0.247642
15	44644500	44655000	3	10500	0.197581	0.00989694	0.204061
15	46195000	46253000	4	58000	0.240476	0.00671346	0.2597
15	46369500	46521500	18	152000	0.272452	0.0103568	0.264782
15	51090000	51189000	10	99000	0.218009	0.00938942	0.241827
15	56000500	56228000	18	227500	0.236531	0.00850317	0.227499
15	57650000	57665000	5	15000	0.283099	0.0044171	0.27651
15	58567500	58887000	16	319500	0.3087	0.00126766	0.300389
15	58990500	59220000	23	229500	0.331195	0.00295272	0.325786
15	59742000	59766500	7	24500	0.231465	0.00298246	0.238291
15	60050000	60135500	6	85500	0.258588	0.00251375	0.25064
15	60330000	60393000	3	63000	0.305096	0	0.297664
15	60727500	60815000	15	87500	0.264387	0.00469131	0.268258
15	61507000	61582000	5	75000	0.272613	0	0.264833
15	63895000	63899500	4	4500	0.304153	0	0.29636
15	64024500	64277500	10	253000	0.259511	0.00250391	0.25351
15	67470000	67527500	11	57500	0.244929	0.00636418	0.245426
15	67736000	67829000	10	93000	0.281601	0.00978984	0.318721
15	70502000	70694000	5	192000	0.251899	0.00618687	0.260033
15	75473500	75501000	2	27500	0.185614	0.00946336	0.188617
15	75706000	75730000	3	24000	0.204571	0.00621492	0.208015
15	83569500	83805500	11	236000	0.205714	0.00824145	0.2148
16	1333500	1384500	3	51000	0.301608	0.00492358	0.284278
16	2125500	2198000	7	72500	0.274086	0.00724887	0.281547
16	3659000	3668500	2	9500	0.202752	0.00820918	0.215502
16	4863500	4915500	12	52000	0.258092	0.0101503	0.27103
16	18137000	18173500	3	36500	0.204498	0	0.19599
16	18684000	18894500	9	210500	0.229666	0.00280204	0.226402
16	25065500	25163500	2	98000	0.210692	0.0104284	0.190027
16	28373500	28409000	4	35500	0.268689	0.00601415	0.236697
16	28705500	28729500	2	24000	0.199354	0.0039068	0.207576
16	34137000	34237000	5	100000	0.199093	0.0102632	0.209726
16	41550000	41606000	3	56000	0.254306	0.00463677	0.233784
16	44395500	44539000	11	143500	0.227237	0.00887953	0.207659
16	46366000	46404500	3	38500	0.203253	0	0.194732
16	46899500	46936500	32	37000	0.217543	0.0112996	0.194994
16	79607000	79617000	2	10000	0.193658	0.00818043	0.209553
17	3033500	3057000	6	23500	0.238789	0.00813829	0.233755
17	3387500	3409000	9	21500	0.226301	0.0117764	0.237885
17	3843500	3872000	6	28500	0.222413	0.0101945	0.211269
17	11569000	11634000	13	65000	0.192201	0.00946314	0.177546
17	20504000	20519500	5	15500	0.212799	0.00956906	0.198868
17	25065500	25078500	8	13000	0.226721	0.0101873	0.253498
17	35895500	35923500	2	28000	0.216872	0.00896135	0.191023
17	37541500	37598500	2	57000	0.216921	0	0.208546
17	49644000	49690000	3	46000	0.203984	0.00769194	0.210531
17	70583000	70612000	3	29000	0.237288	0.0108952	0.212044
17	72591000	72665500	3	74500	0.264801	0.0112329	0.265012
17	77125000	77174000	4	49000	0.194366	0.0110783	0.230194
18	8737000	8773500	3	36500	0.251316	0.00528202	0.234101
18	19153000	19329500	31	176500	0.24156	0.00484659	0.2264
18	21204000	21206500	2	2500	0.188959	0	0.175814
18	29908000	29911000	9	3000	0.261062	0.0106106	0.261691
18	30049500	30257500	34	208000	0.227654	0.00915572	0.225781
18	42780000	42786000	23	6000	0.235304	0.0107873	0.242646
18	60251000	60323000	2	72000	0.26375	0.00503746	0.244751
18	63469000	63518500	4	49500	0.199824	0.00534357	0.1819
18	65409500	65498000	4	88500	0.231809	0.00934922	0.273484
18	65612000	65689000	9	77000	0.253241	0.00920133	0.238187
18	66759500	66824500	3	65000	0.213097	0.00330732	0.206545
18	76830500	76854500	2	24000	0.271783	0.00415854	0.263269
19	34007500	34034500	2	27000	0.233898	0.00706726	0.232713
19	35784500	35795500	2	11000	0.200247	0	0.191694
19	39877000	39922000	4	45000	0.194681	0.00391855	0.178256
19	43354500	43408000	4	53500	0.340533	0.00850198	0.340555
19	45866500	45868000	4	1500	0.196725	0.00787994	0.192129
19	48231500	48236500	9	5000	0.199645	0.0102373	0.203238
19	54307500	54314500	2	7000	0.275426	0	0.267677
19	54694000	54738500	6	44500	0.26156	0.00335037	0.270221
19	59689000	59959000	13	270000	0.261499	0.00310477	0.244882
20	955500	981000	4	25500	0.206412	0	0.192222
20	2156000	2176000	2	20000	0.20378	0.010409	0.201532
20	6604500	6621500	5	17000	0.212948	0.0113882	0.191593
20	8179500	8285500	4	106000	0.338583	0.00896887	0.324428
20	23349000	23365000	3	16000	0.240206	0.00819014	0.226578
20	28466500	28471500	24	5000	0.20312	0.00372789	0.198391
20	30156500	30182000	5	25500	0.223164	0.00945534	0.231994
20	39172000	39177000	3	5000	0.191011	0.0108086	0.187641
20	40175000	40211000	2	36000	0.387226	0.00549451	0.398448
20	41070000	41269500	12	199500	0.257417	0.0101015	0.271877
20	43680500	43728500	10	48000	0.233666	0.0100859	0.242491
20	48492000	48562500	5	70500	0.22575	0.0110862	0.208585
20	48680500	48688500	3	8000	0.21544	0.00955351	0.229855
20	49537500	49570500	11	33000	0.241152	0.00606427	0.226029
20	50882000	50904000	5	22000	0.266203	0.00647419	0.273789
21	19140500	19207500	2	67000	0.203459	0	0.19494
21	26557500	26570500	3	13000	0.231496	0.00960354	0.211666
21	29603500	29649000	3	45500	0.321485	0.00928587	0.313363
21	29755500	29769000	4	13500	0.242246	0.00863769	0.244171
21	30472000	30477000	8	5000	0.22987	0.0045357	0.234407
21	31161500	31209500	4	48000	0.223324	0.00845376	0.213308
22	5269500	5286000	3	16500	0.207833	0.00864814	0.19488
22	6548000	6574500	2	26500	0.220373	0.00448399	0.228565
22	6700500	6708500	3	8000	0.213203	0.00864273	0.206154
22	7997500	8044500	3	47000	0.243852	0	0.234453
22	9238500	9274500	3	36000	0.276679	0.011507	0.280497
22	10762000	10834000	6	72000	0.214765	0.00306039	0.205902
22	13526500	13601000	7	74500	0.261752	0.00872713	0.266837
22	15342000	15392000	3	50000	0.216971	0.0108708	0.252101
22	15692000	15773000	3	81000	0.274052	0.00301224	0.283203
22	17893000	17991000	12	98000	0.273623	0.00882943	0.275149
22	18235000	18312500	3	77500	0.237562	0	0.229407
22	23069000	23143000	9	74000	0.233213	0	0.224798
22	26943000	26965000	3	22000	0.205955	0.00920245	0.238061
22	33687000	33736000	8	49000	0.206595	0.0105863	0.191543
22	35063500	35136500	2	73000	0.193882	0.00786648	0.218089
22	37309000	37476500	16	167500	0.256084	0.00706528	0.26065
22	37731000	37743500	3	12500	0.210002	0.00356318	0.191649
22	37960500	38127500	18	167000	0.284259	0.00542219	0.267512
22	39940000	39943500	3	3500	0.188746	0.0103157	0.174028
22	48741500	48819000	5	77500	0.193061	0.00603662	0.191972
22	49335000	49451500	12	116500	0.218255	0	0.208008
23	3992000	4090000	2	98000	0.210583	0.00488405	0.197732
23	13622500	13661000	6	38500	0.20078	0.00583337	0.192095
23	15123500	15227000	12	103500	0.24377	0.00632164	0.243884
23	15385500	15437500	4	52000	0.233188	0.00949196	0.214155
23	18191000	18248500	6	57500	0.306577	0.0110249	0.297091
23	23376000	23455500	4	79500	0.229218	0.00386536	0.230904
23	51385500	51388500	2	3000	0.25592	0	0.247384
24	13392000	13475000	5	83000	0.220642	0.0105127	0.199578
24	13730000	13782500	6	52500	0.194925	0.0109428	0.206601
24	14231000	14335000	6	104000	0.214008	0.00771303	0.206965
24	18048000	18100000	4	52000	0.20924	0.00755975	0.235576
24	23775500	23972000	8	196500	0.228641	0.00974142	0.251508
24	33104000	33119500	3	15500	0.307026	0	0.298387
24	34294500	34352500	5	58000	0.256353	0.00558491	0.254132
24	34739500	34853000	10	113500	0.337761	0.00794706	0.363159
24	35951000	35999000	4	48000	0.273777	0.00835898	0.246217
25	245500	253500	2	8000	0.203593	0	0.195076
25	412000	420500	3	8500	0.258513	0	0.250583
25	1908000	2003500	2	95500	0.324773	0.00949852	0.321269
25	5779500	5865500	4	86000	0.35917	0.00478418	0.354432
25	12994500	13089500	6	95000	0.191355	0.0104934	0.189854
25	13740500	13925000	31	184500	0.291783	0.00708126	0.288394
25	15632500	15645500	4	13000	0.27427	0.00896962	0.288339
25	17050500	17054000	5	3500	0.210443	0.00542572	0.214305
26	8199500	8215500	2	16000	0.230492	0.00371088	0.229447
26	13632000	13679500	2	47500	0.242567	0.00592921	0.220339
26	31912000	31989000	4	77000	0.206154	0.00610043	0.207956
27	36410500	36497500	10	87000	0.242314	0.0118242	0.199096
28	9494000	9572500	5	78500	0.227609	0.00364708	0.21319
28	11712000	12051500	17	339500	0.277656	0.000474707	0.271197
28	14389500	14402500	4	13000	0.250426	0.00347291	0.236312
28	14769000	14811000	3	42000	0.201064	0.00483817	0.198282
28	15150000	15256500	15	106500	0.238615	0.00609018	0.222695
28	15481500	15632000	7	150500	0.233251	0.00347133	0.228356
28	15886000	15891000	3	5000	0.20436	0	0.195851
28	18564500	18711000	8	146500	0.361802	0.00223881	0.359894
28	19861500	19916000	5	54500	0.26756	0.00721548	0.259082
28	20250000	20317500	5	67500	0.22993	0.0104969	0.236702
28	21087500	21249500	11	162000	0.243234	0.00317222	0.23909
28	23554000	23701500	11	147500	0.243585	0.0061183	0.234639
28	23863000	23870000	5	7000	0.191547	0.00939722	0.194244
28	24229000	24355000	9	126000	0.212305	0.00498271	0.203749
28	24871000	24892000	2	21000	0.274022	0.00902327	0.306632
28	26986000	26993500	4	7500	0.248796	0.00670609	0.245994
28	28289500	28347500	2	58000	0.214268	0.0117021	0.240708
28	37216500	37242500	4	26000	0.228303	0.00557439	0.201239
29	9133000	9162500	4	29500	0.270636	0.0105859	0.29702
29	25302500	25316500	3	14000	0.228285	0	0.220032
29	27413500	27506500	2	93000	0.210539	0	0.202095
30	8054000	8064000	4	10000	0.314766	0.00720334	0.310772
30	10502500	10605500	5	103000	0.250295	0.01041	0.23543
30	12525500	12549000	5	23500	0.18686	0	0.178024
30	14021000	14056000	4	35000	0.215837	0.00821482	0.209972
30	16251500	16255000	2	3500	0.437073	0	0.425696
30	16699500	16746000	32	46500	0.212201	0.00205761	0.204799
31	9459000	9591000	4	132000	0.236927	0	0.228766
31	10103000	10151500	3	48500	0.240359	0.0111895	0.278904
31	10402500	10463500	11	61000	0.216679	0.00978656	0.222263
31	15476000	15527000	9	51000	0.230429	0.00616864	0.211954
31	20581000	20659500	3	78500	0.196138	0.00514301	0.193375
31	20933000	20946500	6	13500	0.187976	0	0.179291
Un	784500	950000	11	165500	0.242538	0.00608017	0.236486
Un	4242500	4438000	5	195500	0.251354	0	0.243347
Un	4682000	4732000	3	50000	0.262529	0	0.254642
Un	17161500	17189000	2	27500	0.184191	0	0.174259
Un	38814000	38880000	8	66000	0.229433	0.00938327	0.24908
X	770500	801000	5	30500	0.203023	0.0110061	0.224595
X	30911500	30935500	3	24000	0.199583	0.00509172	0.194073
X	31040500	31081000	2	40500	0.3153	0.00925259	0.316562
X	41017500	41041500	4	24000	0.219403	0	0.211055
X	41598500	41760000	4	161500	0.250014	0	0.241993
X	43344000	43406000	2	62000	0.205676	0	0.19718
X	43700500	43799500	2	99000	0.236653	0	0.228489
X	47952000	48114000	6	162000	0.199858	0	0.190712
X	48410500	48792500	23	382000	0.228675	0.00130362	0.224582
X	48902500	48908000	2	5500	0.197465	0	0.180608
X	53619500	53662500	2	43000	0.191812	0.00975188	0.202564
X	76335000	76338000	2	3000	0.355848	0	0.348958
X	79182500	79245000	7	62500	0.283369	0.00979487	0.319392
X	88485500	88531500	6	46000	0.262636	0.00283951	0.256757
X	93473500	93532000	3	58500	0.264768	0.0112868	0.275922
X	95690500	95750500	4	60000	0.231534	0	0.223315
X	96089000	96225000	8	136000	0.223748	0.00246573	0.210681
X	101279500	101381000	7	101500	0.223902	0	0.214052
