# Supplementary material for: Exploring the genetics of trotting racing ability in horses using a unique Nordic horse model
Source: BMC Genomics. 2019 Feb 4;20:104. doi: 10.1186/s12864-019-5484-9 (PMC6360714; doi:10.1186/s12864-019-5484-9)
Supplement: Supplementary file 2 — Functional classification gene list from PANTHER analysis of trotting racing ability candidate sweep regions. (XLSX 42 kb) [file 12864_2019_5484_MOESM2_ESM.xlsx]

## Sheet: AdditionalFile4
Functional classification gene list resulting from PANTHER analysis of trotting racing ability candidate sweep regions
Gene ID	Mapped IDs	Gene Name; Gene Symbol; Ortholog	PANTHER Family/Subfamily	PANTHER Protein Class
HORSE|Ensembl=ENSECAG00000010786|UniProtKB=F7DQS6	ENSECAG00000010786	Uncharacterized protein;PGAM1;ortholog	PHOSPHOGLYCERATE MUTASE 1 (PTHR11931:SF15)
HORSE|Ensembl=ENSECAG00000000101|UniProtKB=F7CN68	ENSECAG00000000101	Uncharacterized protein;PAOX;ortholog	PEROXISOMAL N(1)-ACETYL-SPERMINE/SPERMIDINE OXIDASE (PTHR10742:SF43)	DNA methyltransferase(PC00013);oxidase(PC00175)
HORSE|Ensembl=ENSECAG00000017272|UniProtKB=F6QSV1	ENSECAG00000017272	Uncharacterized protein;SCAPER;ortholog	S PHASE CYCLIN A-ASSOCIATED PROTEIN IN THE ENDOPLASMIC RETICULUM (PTHR31434:SF2)
HORSE|Ensembl=ENSECAG00000026876|UniProtKB=F6QS02	ENSECAG00000026876	Uncharacterized protein;unassigned;ortholog	SECRETED FRIZZLED-RELATED PROTEIN 5 (PTHR11309:SF46)	G-protein coupled receptor(PC00021);protease inhibitor(PC00191);signaling molecule(PC00207)
HORSE|Ensembl=ENSECAG00000001262|UniProtKB=F6U079	ENSECAG00000001262	Uncharacterized protein;DISC1;ortholog	DISRUPTED IN SCHIZOPHRENIA 1 PROTEIN (PTHR14332:SF3)
HORSE|Ensembl=ENSECAG00000007373|UniProtKB=F7CL23	ENSECAG00000007373	Uncharacterized protein;SHTN1;ortholog	SHOOTIN-1 (PTHR46606:SF3)
HORSE|Ensembl=ENSECAG00000020147|UniProtKB=F7E497	ENSECAG00000020147	Uncharacterized protein;ENTPD7;ortholog	ECTONUCLEOSIDE TRIPHOSPHATE DIPHOSPHOHYDROLASE 7 (PTHR11782:SF37)	nucleotide phosphatase(PC00173)
HORSE|Ensembl=ENSECAG00000018203|UniProtKB=F7CUM5	ENSECAG00000018203	Uncharacterized protein;CIB1;ortholog	CALCIUM AND INTEGRIN-BINDING PROTEIN 1 (PTHR45791:SF3)
HORSE|Ensembl=ENSECAG00000010886|UniProtKB=F7C7B5	ENSECAG00000010886	Uncharacterized protein;OPN4;ortholog	MELANOPSIN (PTHR24240:SF72)	G-protein coupled receptor(PC00021)
HORSE|Ensembl=ENSECAG00000019064|UniProtKB=F6Z8I4	ENSECAG00000019064	Growth hormone-inducible transmembrane protein-like protein;GHITM;ortholog	GROWTH HORMONE-INDUCIBLE TRANSMEMBRANE PROTEIN (PTHR23291:SF32)
HORSE|Ensembl=ENSECAG00000023813|UniProtKB=F6YMP7	ENSECAG00000023813	Uncharacterized protein;unassigned;ortholog	DEDICATOR OF CYTOKINESIS PROTEIN 1 (PTHR45653:SF1)
HORSE|Ensembl=ENSECAG00000021880|UniProtKB=F6XE64	ENSECAG00000021880	Eukaryotic translation initiation factor 3 subunit A;EIF3A;ortholog	EUKARYOTIC TRANSLATION INITIATION FACTOR 3 SUBUNIT A (PTHR14005:SF0)	translation initiation factor(PC00224)
HORSE|Ensembl=ENSECAG00000006181|UniProtKB=F7A3K4	ENSECAG00000006181	Uncharacterized protein;MCU;ortholog	CALCIUM UNIPORTER PROTEIN, MITOCHONDRIAL (PTHR13462:SF16)
HORSE|Ensembl=ENSECAG00000017803|UniProtKB=F6SNR9	ENSECAG00000017803	Uncharacterized protein;unassigned;ortholog	ZINC FINGER PROTEIN 334 (PTHR24377:SF116)
HORSE|Ensembl=ENSECAG00000021720|UniProtKB=F6XM53	ENSECAG00000021720	Uncharacterized protein;NOC3L;ortholog	NUCLEOLAR COMPLEX PROTEIN 3 HOMOLOG (PTHR14428:SF5)
HORSE|Ensembl=ENSECAG00000022504|UniProtKB=F6VV85	ENSECAG00000022504	Uncharacterized protein;CTBP2;ortholog	C-TERMINAL-BINDING PROTEIN 2 (PTHR46029:SF3)	transcription cofactor(PC00217)
HORSE|Ensembl=ENSECAG00000007238|UniProtKB=F7CME8	ENSECAG00000007238	Uncharacterized protein;LOC100629695;ortholog	CYTOCHROME C OXIDASE ASSEMBLY FACTOR 6 HOMOLOG (PTHR46690:SF1)
HORSE|Ensembl=ENSECAG00000008012|UniProtKB=F6WF01	ENSECAG00000008012	Sulfotransferase;CHST3;ortholog	CARBOHYDRATE SULFOTRANSFERASE 3 (PTHR10704:SF60)
HORSE|Ensembl=ENSECAG00000020235|UniProtKB=F7E0C3	ENSECAG00000020235	Uncharacterized protein;unassigned;ortholog	APOPTOSIS-ENHANCING NUCLEASE (PTHR12801:SF57)
HORSE|Ensembl=ENSECAG00000018030|UniProtKB=F7DLB5	ENSECAG00000018030	Uncharacterized protein;ERLIN1;ortholog	ERLIN-1 (PTHR15351:SF2)
HORSE|Ensembl=ENSECAG00000022294|UniProtKB=F6YU92	ENSECAG00000022294	Homeobox protein;PITX3;ortholog	PITUITARY HOMEOBOX 3 (PTHR45882:SF2)
HORSE|Ensembl=ENSECAG00000007119|UniProtKB=F7DEF7	ENSECAG00000007119	Uncharacterized protein;unassigned;ortholog	LINE-1 RETROTRANSPOSABLE ELEMENT ORF2 PROTEIN (PTHR19446:SF399)
HORSE|Ensembl=ENSECAG00000008791|UniProtKB=F6TFV7	ENSECAG00000008791	Uncharacterized protein;unassigned;ortholog	LINE-1 RETROTRANSPOSABLE ELEMENT ORF1 PROTEIN (PTHR11505:SF195)
HORSE|Ensembl=ENSECAG00000009951|UniProtKB=F7BDB0	ENSECAG00000009951	Uncharacterized protein;unassigned;ortholog	SCAVENGER RECEPTOR CYSTEINE-RICH DOMAIN-CONTAINING PROTEIN SCART1 (PTHR19331:SF15)	oxidase(PC00175);receptor(PC00197);serine protease(PC00203)
HORSE|Ensembl=ENSECAG00000008480|UniProtKB=F6UBN1	ENSECAG00000008480	Mitogen-activated protein kinase;MAPK8;ortholog	MITOGEN-ACTIVATED PROTEIN KINASE 8 (PTHR24055:SF222)	non-receptor serine/threonine protein kinase(PC00167)
HORSE|Ensembl=ENSECAG00000017726|UniProtKB=F6SNQ9	ENSECAG00000017726	Uncharacterized protein;SNUPN;ortholog	SNURPORTIN-1 (PTHR13403:SF6)
HORSE|Ensembl=ENSECAG00000012810|UniProtKB=F6S1D7	ENSECAG00000012810	Poly [ADP-ribose] polymerase;unassigned;ortholog	TANKYRASE-2 (PTHR24180:SF11)
HORSE|Ensembl=ENSECAG00000005906|UniProtKB=F7DJC2	ENSECAG00000005906	Dihydroxyacetone phosphate acyltransferase;GNPAT;ortholog	DIHYDROXYACETONE PHOSPHATE ACYLTRANSFERASE (PTHR12563:SF17)
HORSE|Ensembl=ENSECAG00000020347|UniProtKB=F6UG12	ENSECAG00000020347	Uncharacterized protein;C10orf76;ortholog	UPF0668 PROTEIN C10ORF76 (PTHR13608:SF3)
HORSE|Ensembl=ENSECAG00000022244|UniProtKB=F6ZB62	ENSECAG00000022244	Uncharacterized protein;CYP26A1;ortholog	CYTOCHROME P450 26A1 (PTHR24286:SF101)	oxygenase(PC00177)
HORSE|Ensembl=ENSECAG00000019583|UniProtKB=F7BUG6	ENSECAG00000019583	Suppressor of fused homolog;SUFU;ortholog	SUPPRESSOR OF FUSED HOMOLOG (PTHR10928:SF2)
HORSE|Ensembl=ENSECAG00000013703|UniProtKB=F7BNP5	ENSECAG00000013703	Protein phosphatase 1 regulatory subunit;PPP1R3C;ortholog	PROTEIN PHOSPHATASE 1 REGULATORY SUBUNIT 3C (PTHR12307:SF15)	phosphatase modulator(PC00184)
HORSE|Gene=PNLIP|UniProtKB=F7BR43	ENSECAG00000009446	Triacylglycerol lipase;PNLIP;ortholog	PANCREATIC TRIACYLGLYCEROL LIPASE (PTHR11610:SF115)	esterase(PC00097);lipase(PC00143);storage protein(PC00210)
HORSE|Ensembl=ENSECAG00000019695|UniProtKB=F7DXD7	ENSECAG00000019695	Uncharacterized protein;PALD1;ortholog	PALADIN (PTHR23339:SF54)
HORSE|Ensembl=ENSECAG00000016463|UniProtKB=F6Y7T4	ENSECAG00000016463	Uncharacterized protein;TMEM72;ortholog	TRANSMEMBRANE PROTEIN 72 (PTHR28474:SF1)
HORSE|Ensembl=ENSECAG00000004093|UniProtKB=F6WYD6	ENSECAG00000004093	Uncharacterized protein;unassigned;ortholog
HORSE|Ensembl=ENSECAG00000016113|UniProtKB=F6T332	ENSECAG00000016113	Uncharacterized protein;CC2D2B;ortholog	PROTEIN CC2D2B (PTHR20837:SF2)
HORSE|Ensembl=ENSECAG00000009558|UniProtKB=F6XS53	ENSECAG00000009558	Uncharacterized protein;SLC16A12;ortholog	MONOCARBOXYLATE TRANSPORTER 12 (PTHR11360:SF28)	transporter(PC00227)
HORSE|Ensembl=ENSECAG00000016162|UniProtKB=F6TXF7	ENSECAG00000016162	Uncharacterized protein;LOC100062658;ortholog	POLYCOMB GROUP RING FINGER PROTEIN 5 (PTHR45893:SF1)
HORSE|Ensembl=ENSECAG00000000259|UniProtKB=F7DTK4	ENSECAG00000000259	Uncharacterized protein;RTKN2;ortholog	RHOTEKIN-2 (PTHR21538:SF21)
HORSE|Ensembl=ENSECAG00000000567|UniProtKB=F7CTA3	ENSECAG00000000567	Uncharacterized protein;NIPA1;ortholog	MAGNESIUM TRANSPORTER NIPA1 (PTHR12570:SF17)
HORSE|Ensembl=ENSECAG00000013909|UniProtKB=F7BG35	ENSECAG00000013909	Uncharacterized protein;SIRT1;ortholog	NAD-DEPENDENT PROTEIN DEACETYLASE SIRTUIN-1 (PTHR11085:SF15)	chromatin/chromatin-binding protein(PC00077);deacetylase(PC00087)
HORSE|Ensembl=ENSECAG00000015745|UniProtKB=F6ULP6	ENSECAG00000015745	Uncharacterized protein;BLNK;ortholog	B-CELL LINKER PROTEIN (PTHR14098:SF3)	signaling molecule(PC00207)
HORSE|Ensembl=ENSECAG00000008689|UniProtKB=F6UIR6	ENSECAG00000008689	Uncharacterized protein;unassigned;ortholog	LINE-1 RETROTRANSPOSABLE ELEMENT ORF2 PROTEIN (PTHR19446:SF399)
HORSE|Ensembl=ENSECAG00000022574|UniProtKB=F6TVA0	ENSECAG00000022574	Uncharacterized protein;NT5C2;ortholog	CYTOSOLIC PURINE 5'-NUCLEOTIDASE (PTHR12103:SF17)	nucleotide phosphatase(PC00173)
HORSE|Ensembl=ENSECAG00000004257|UniProtKB=F6RC42	ENSECAG00000004257	Uncharacterized protein;DNAJC9;ortholog	DNAJ HOMOLOG SUBFAMILY C MEMBER 9 (PTHR44144:SF1)
HORSE|Ensembl=ENSECAG00000004759|UniProtKB=F6QWF2	ENSECAG00000004759	Uncharacterized protein;unassigned;ortholog	SI:CH211-253P2.2-RELATED (PTHR39936:SF1)
HORSE|Ensembl=ENSECAG00000015061|UniProtKB=F7D1H0	ENSECAG00000015061	Uncharacterized protein;MCMBP;ortholog	MINI-CHROMOSOME MAINTENANCE COMPLEX-BINDING PROTEIN (PTHR13489:SF0)
HORSE|Ensembl=ENSECAG00000009521|UniProtKB=F6XET3	ENSECAG00000009521	Protein Wnt;WNT8B;ortholog	PROTEIN WNT-8B (PTHR12027:SF94)	signaling molecule(PC00207)
HORSE|Ensembl=ENSECAG00000026858|UniProtKB=F6PVD1	ENSECAG00000026858	Uncharacterized protein;MGMT;ortholog	METHYLATED-DNA--PROTEIN-CYSTEINE METHYLTRANSFERASE (PTHR46460:SF1)
HORSE|Ensembl=ENSECAG00000000471|UniProtKB=F7D3N0	ENSECAG00000000471	Uncharacterized protein;KIF1BP;ortholog	KIF1-BINDING PROTEIN (PTHR46321:SF1)
HORSE|Ensembl=ENSECAG00000004902|UniProtKB=F6SHU8	ENSECAG00000004902	Uncharacterized protein;LOC100066894;ortholog	SUBFAMILY NOT NAMED (PTHR26453:SF293)
HORSE|Ensembl=ENSECAG00000004595|UniProtKB=F6SBX5	ENSECAG00000004595	Hermansky-Pudlak syndrome 6 protein homolog;HPS6;ortholog	HERMANSKY-PUDLAK SYNDROME 6 PROTEIN (PTHR14696:SF2)
HORSE|Ensembl=ENSECAG00000017734|UniProtKB=F6SPL7	ENSECAG00000017734	Uncharacterized protein;TWNK;ortholog	TWINKLE PROTEIN, MITOCHONDRIAL (PTHR12873:SF0)	DNA helicase(PC00011)
HORSE|Ensembl=ENSECAG00000014908|UniProtKB=F7C4S9	ENSECAG00000014908	Uncharacterized protein;PLEKHA1;ortholog	PLECKSTRIN HOMOLOGY DOMAIN-CONTAINING FAMILY A MEMBER 1 (PTHR14336:SF4)
HORSE|Ensembl=ENSECAG00000014017|UniProtKB=F7BM62	ENSECAG00000014017	Uncharacterized protein;PRKG1;ortholog	PROTEIN KINASE, CGMP-DEPENDENT, TYPE IB (PTHR24353:SF68)
HORSE|Ensembl=ENSECAG00000019673|UniProtKB=F7DBS4	ENSECAG00000019673	Uncharacterized protein;WDR11;ortholog	WD REPEAT-CONTAINING PROTEIN 11 (PTHR14593:SF5)
HORSE|Ensembl=ENSECAG00000006524|UniProtKB=F6UHL3	ENSECAG00000006524	Uncharacterized protein;FANK1;ortholog	FIBRONECTIN TYPE 3 AND ANKYRIN REPEAT DOMAINS PROTEIN 1 (PTHR24183:SF1)
HORSE|Ensembl=ENSECAG00000010104|UniProtKB=F6RL19	ENSECAG00000010104	Uncharacterized protein;KCNIP2;ortholog	KV CHANNEL-INTERACTING PROTEIN 2 (PTHR23055:SF65)
HORSE|Ensembl=ENSECAG00000017649|UniProtKB=F6RW33	ENSECAG00000017649	Uncharacterized protein;FUOM;ortholog	FUCOSE MUTAROTASE (PTHR31690:SF4)
HORSE|Ensembl=ENSECAG00000014887|UniProtKB=F7D246	ENSECAG00000014887	Mitochondrial GTPase 1;unassigned;ortholog	MITOCHONDRIAL GTPASE 1-RELATED (PTHR45782:SF4)
HORSE|Ensembl=ENSECAG00000023632|UniProtKB=F7CQL6	ENSECAG00000023632	Uncharacterized protein;RGS10;ortholog	REGULATOR OF G-PROTEIN SIGNALING 10-RELATED (PTHR45945:SF2)
HORSE|Ensembl=ENSECAG00000018731|UniProtKB=F7A9P2	ENSECAG00000018731	Uncharacterized protein;MGEA5;ortholog	PROTEIN O-GLCNACASE (PTHR13170:SF16)
HORSE|Ensembl=ENSECAG00000004630|UniProtKB=F6SBW1	ENSECAG00000004630	Uncharacterized protein;unassigned;ortholog	NEURONAL PAS DOMAIN-CONTAINING PROTEIN 3 (PTHR23043:SF30)	basic helix-loop-helix transcription factor(PC00055);nucleic acid binding(PC00171)
HORSE|Ensembl=ENSECAG00000017587|UniProtKB=F6SWW9	ENSECAG00000017587	Uncharacterized protein;ZRANB1;ortholog	UBIQUITIN THIOESTERASE ZRANB1 (PTHR13367:SF16)	cysteine protease(PC00081)
HORSE|Ensembl=ENSECAG00000016870|UniProtKB=F6X2C6	ENSECAG00000016870	Uncharacterized protein;MEIS2;ortholog	HOMEOBOX PROTEIN MEIS2 (PTHR11850:SF47)	DNA-directed RNA polymerase(PC00019);homeodomain transcription factor(PC00119)
HORSE|Ensembl=ENSECAG00000014630|UniProtKB=F7CST8	ENSECAG00000014630	Uncharacterized protein;TBATA;ortholog	PROTEIN TBATA (PTHR33772:SF3)
HORSE|Ensembl=ENSECAG00000024182|UniProtKB=F6X018	ENSECAG00000024182	Uncharacterized protein;VSTM4;ortholog	V-SET AND TRANSMEMBRANE DOMAIN-CONTAINING PROTEIN 4 (PTHR12207:SF8)
HORSE|Ensembl=ENSECAG00000009848|UniProtKB=F7BR48	ENSECAG00000009848	Uncharacterized protein;DPCD;ortholog	PROTEIN DPCD (PTHR31921:SF1)
HORSE|Ensembl=ENSECAG00000008245|UniProtKB=F6T546	ENSECAG00000008245	Uncharacterized protein;GPR26;ortholog	G-PROTEIN COUPLED RECEPTOR 26 (PTHR24245:SF6)	G-protein coupled receptor(PC00021)
HORSE|Ensembl=ENSECAG00000009582|UniProtKB=F6YFU1	ENSECAG00000009582	Uncharacterized protein;unassigned;ortholog	OLFACTORY RECEPTOR (PTHR26452:SF55)
HORSE|Ensembl=ENSECAG00000000147|UniProtKB=F7CNP7	ENSECAG00000000147	Uncharacterized protein;unassigned;ortholog	LINE-1 RETROTRANSPOSABLE ELEMENT ORF2 PROTEIN (PTHR19446:SF399)
HORSE|Ensembl=ENSECAG00000020760|UniProtKB=F6U4N4	ENSECAG00000020760	Uncharacterized protein;NUP133;ortholog	NUCLEAR PORE COMPLEX PROTEIN NUP133 (PTHR13405:SF11)
HORSE|Ensembl=ENSECAG00000022078|UniProtKB=F6Y9T4	ENSECAG00000022078	Uncharacterized protein;CHST15;ortholog	CARBOHYDRATE SULFOTRANSFERASE 15 (PTHR15723:SF0)
HORSE|Ensembl=ENSECAG00000018722|UniProtKB=F6Z8K8	ENSECAG00000018722	Uncharacterized protein;AS3MT;ortholog	ARSENITE METHYLTRANSFERASE (PTHR43675:SF8)	methyltransferase(PC00155)
HORSE|Ensembl=ENSECAG00000022328|UniProtKB=F7A7E0	ENSECAG00000022328	Uncharacterized protein;MSMB;ortholog	BETA-MICROSEMINOPROTEIN (PTHR10500:SF0)	peptide hormone(PC00179)
HORSE|Ensembl=ENSECAG00000003301|UniProtKB=F6X6H2	ENSECAG00000003301	Uncharacterized protein;unassigned;ortholog	LINE-1 RETROTRANSPOSABLE ELEMENT ORF1 PROTEIN (PTHR11505:SF195)
HORSE|Ensembl=ENSECAG00000003656|UniProtKB=F6XHE9	ENSECAG00000003656	Uncharacterized protein;unassigned;ortholog	NANOS HOMOLOG 1 (PTHR12887:SF6)	nuclease(PC00170)
HORSE|Ensembl=ENSECAG00000013517|UniProtKB=F7AGB3	ENSECAG00000013517	Uncharacterized protein;unassigned;ortholog	LIGAND-DEPENDENT COREPRESSOR (PTHR21545:SF14)	DNA-directed RNA polymerase(PC00019)
HORSE|Ensembl=ENSECAG00000021453|UniProtKB=F6Q003	ENSECAG00000021453	Uncharacterized protein;TICRR;ortholog	TRESLIN (PTHR21556:SF2)
HORSE|Ensembl=ENSECAG00000007524|UniProtKB=F7CKP2	ENSECAG00000007524	Uncharacterized protein;NPM3;ortholog	NUCLEOPLASMIN-3 (PTHR22747:SF13)	chaperone(PC00072)
HORSE|Ensembl=ENSECAG00000000207|UniProtKB=F7CZ92	ENSECAG00000000207	Actin, alpha skeletal muscle;ACTA1;ortholog	ACTIN, ALPHA SKELETAL MUSCLE (PTHR11937:SF193)	actin and actin related protein(PC00039)
HORSE|Ensembl=ENSECAG00000012703|UniProtKB=F6QV70	ENSECAG00000012703	Uncharacterized protein;ECHS1;ortholog	ENOYL-COA HYDRATASE, MITOCHONDRIAL (PTHR11941:SF54)	acetyltransferase(PC00038);acyltransferase(PC00042);dehydrogenase(PC00092);epimerase/racemase(PC00096);hydratase(PC00120);ligase(PC00142)
HORSE|Ensembl=ENSECAG00000010731|UniProtKB=F6PLZ0	ENSECAG00000010731	Uncharacterized protein;DCLRE1A;ortholog	DNA CROSS-LINK REPAIR 1A PROTEIN (PTHR23240:SF6)
HORSE|Ensembl=ENSECAG00000020129|UniProtKB=F7E419	ENSECAG00000020129	Annexin;LOC100052045;ortholog	ANNEXIN A8 (PTHR10502:SF133)
HORSE|Ensembl=ENSECAG00000019573|UniProtKB=F7DYA5	ENSECAG00000019573	Uncharacterized protein;unassigned;ortholog	PROTOCADHERIN-15 (PTHR24028:SF11)
HORSE|Ensembl=ENSECAG00000016258|UniProtKB=F6XDT4	ENSECAG00000016258	Uncharacterized protein;ENTPD1;ortholog	ECTONUCLEOSIDE TRIPHOSPHATE DIPHOSPHOHYDROLASE 1 (PTHR11782:SF32)	nucleotide phosphatase(PC00173)
HORSE|Ensembl=ENSECAG00000022269|UniProtKB=F7B8B3	ENSECAG00000022269	Uncharacterized protein;CLK3;ortholog	DUAL SPECIFICITY PROTEIN KINASE CLK3 (PTHR45646:SF10)
HORSE|Ensembl=ENSECAG00000016594|UniProtKB=F6X0H9	ENSECAG00000016594	Uncharacterized protein;TCTN3;ortholog	TECTONIC-3 (PTHR14611:SF4)
HORSE|Ensembl=ENSECAG00000002794|UniProtKB=F6TQ44	ENSECAG00000002794	Uncharacterized protein;unassigned;ortholog	LINE-1 RETROTRANSPOSABLE ELEMENT ORF1 PROTEIN (PTHR11505:SF195)
HORSE|Ensembl=ENSECAG00000014160|UniProtKB=F7D5S6	ENSECAG00000014160	Uncharacterized protein;ERCC6;ortholog	DNA EXCISION REPAIR PROTEIN ERCC-6 (PTHR45629:SF5)
HORSE|Ensembl=ENSECAG00000016847|UniProtKB=F6PT43	ENSECAG00000016847	Delta-1-pyrroline-5-carboxylate synthase;ALDH18A1;ortholog	DELTA-1-PYRROLINE-5-CARBOXYLATE SYNTHASE (PTHR11063:SF8)	amino acid kinase(PC00045);dehydrogenase(PC00092)
HORSE|Ensembl=ENSECAG00000012448|UniProtKB=F6R7F9	ENSECAG00000012448	Uncharacterized protein;unassigned;ortholog	LINE-1 RETROTRANSPOSABLE ELEMENT ORF2 PROTEIN (PTHR19446:SF399)
HORSE|Ensembl=ENSECAG00000012230|UniProtKB=F6RD05	ENSECAG00000012230	Histone acetyltransferase;KAT6B;ortholog	HISTONE ACETYLTRANSFERASE KAT6B (PTHR10615:SF73)	acetyltransferase(PC00038);chromatin/chromatin-binding protein(PC00077);zinc finger transcription factor(PC00244)
HORSE|Ensembl=ENSECAG00000024700|UniProtKB=F6SIH2	ENSECAG00000024700	Uncharacterized protein;NOLC1;ortholog	NUCLEOLAR AND COILED-BODY PHOSPHOPROTEIN 1 (PTHR23216:SF0)
HORSE|Ensembl=ENSECAG00000016826|UniProtKB=F6XXU8	ENSECAG00000016826	Uncharacterized protein;SGPL1;ortholog	SPHINGOSINE-1-PHOSPHATE LYASE 1 (PTHR42735:SF6)	decarboxylase(PC00089)
HORSE|Ensembl=ENSECAG00000012473|UniProtKB=F6SJB9	ENSECAG00000012473	Uncharacterized protein;COMTD1;ortholog	CATECHOL O-METHYLTRANSFERASE DOMAIN-CONTAINING PROTEIN 1 (PTHR10509:SF14)	methyltransferase(PC00155)
HORSE|Ensembl=ENSECAG00000018280|UniProtKB=F7A0J3	ENSECAG00000018280	Uncharacterized protein;TACC2;ortholog	TRANSFORMING ACIDIC COILED-COIL-CONTAINING PROTEIN 2 (PTHR13924:SF11)
HORSE|Ensembl=ENSECAG00000018133|UniProtKB=F6QC17	ENSECAG00000018133	Uncharacterized protein;VSIR;ortholog	V-TYPE IMMUNOGLOBULIN DOMAIN-CONTAINING SUPPRESSOR OF T-CELL ACTIVATION (PTHR44819:SF1)
HORSE|Ensembl=ENSECAG00000016567|UniProtKB=F6XMP6	ENSECAG00000016567	Triacylglycerol lipase;PNLIPRP1;ortholog	INACTIVE PANCREATIC LIPASE-RELATED PROTEIN 1 (PTHR11610:SF108)	esterase(PC00097);lipase(PC00143);storage protein(PC00210)
HORSE|Ensembl=ENSECAG00000009475|UniProtKB=F6WIF5	ENSECAG00000009475	Uncharacterized protein;CDHR1;ortholog	CADHERIN-RELATED FAMILY MEMBER 1 (PTHR24028:SF263)
HORSE|Ensembl=ENSECAG00000000731|UniProtKB=F7C5N0	ENSECAG00000000731	Uncharacterized protein;LOC102149673;ortholog	SUBFAMILY NOT NAMED (PTHR47301:SF1)
HORSE|Ensembl=ENSECAG00000004070|UniProtKB=F6X2X5	ENSECAG00000004070	Uncharacterized protein;unassigned;ortholog	LINE-1 RETROTRANSPOSABLE ELEMENT ORF1 PROTEIN (PTHR11505:SF195)
HORSE|Ensembl=ENSECAG00000022579|UniProtKB=F6VSD4	ENSECAG00000022579	Uncharacterized protein;XPNPEP1;ortholog	XAA-PRO AMINOPEPTIDASE 1 (PTHR43763:SF6)	metalloprotease(PC00153);nucleic acid binding(PC00171);transcription factor(PC00218)
HORSE|Ensembl=ENSECAG00000010697|UniProtKB=F7C1G8	ENSECAG00000010697	Uncharacterized protein;ZP4;ortholog	ZONA PELLUCIDA SPERM-BINDING PROTEIN 4 (PTHR23343:SF31)
HORSE|Ensembl=ENSECAG00000018759|UniProtKB=F7BPS1	ENSECAG00000018759	Uncharacterized protein;C10orf107;ortholog	ZGC:194508 (PTHR28457:SF3)
HORSE|Ensembl=ENSECAG00000006175|UniProtKB=F7AEC4	ENSECAG00000006175	Uncharacterized protein;PGBD5;ortholog	PIGGYBAC TRANSPOSABLE ELEMENT-DERIVED PROTEIN 5 (PTHR28576:SF2)
HORSE|Ensembl=ENSECAG00000012951|UniProtKB=F6SUL8	ENSECAG00000012951	Uncharacterized protein;MINPP1;ortholog	MULTIPLE INOSITOL POLYPHOSPHATE PHOSPHATASE 1 (PTHR20963:SF8)
HORSE|Ensembl=ENSECAG00000016231|UniProtKB=F6XDN0	ENSECAG00000016231	Uncharacterized protein;HSPA12A;ortholog	HEAT SHOCK 70 KDA PROTEIN 12A (PTHR14187:SF46)
HORSE|Ensembl=ENSECAG00000013288|UniProtKB=F6ZIR0	ENSECAG00000013288	Leucine zipper putative tumor suppressor 2;LZTS2;ortholog	ZIPPER PUTATIVE TUMOR SUPPRESSOR 2-RELATED (PTHR19354:SF4)
HORSE|Ensembl=ENSECAG00000023526|UniProtKB=F6UBC9	ENSECAG00000023526	Uncharacterized protein;PLPP4;ortholog	PHOSPHOLIPID PHOSPHATASE 4 (PTHR10165:SF90)	phosphatase(PC00181);pyrophosphatase(PC00196)
HORSE|Ensembl=ENSECAG00000004229|UniProtKB=F7AZC3	ENSECAG00000004229	Olfactory receptor;LOC100067067;ortholog	OLFACTORY RECEPTOR (PTHR26452:SF403)
HORSE|Ensembl=ENSECAG00000017994|UniProtKB=F6S066	ENSECAG00000017994	Uncharacterized protein;EDC3;ortholog	ENHANCER OF MRNA-DECAPPING PROTEIN 3 (PTHR13612:SF0)
HORSE|Ensembl=ENSECAG00000011036|UniProtKB=F7C6T9	ENSECAG00000011036	Uncharacterized protein;NRBF2;ortholog	NUCLEAR RECEPTOR-BINDING FACTOR 2 (PTHR14964:SF2)
HORSE|Ensembl=ENSECAG00000013421|UniProtKB=F7BCZ6	ENSECAG00000013421	Uncharacterized protein;BLOC1S2;ortholog	BIOGENESIS OF LYSOSOME-RELATED ORGANELLES COMPLEX 1 SUBUNIT 2 (PTHR46479:SF1)
HORSE|Ensembl=ENSECAG00000010022|UniProtKB=A0A140TAU9	ENSECAG00000010022	Steroid 17-alpha-hydroxylase/17,20 lyase;CYP17A1;ortholog	STEROID 17-ALPHA-HYDROXYLASE/17,20 LYASE (PTHR24289:SF1)
HORSE|Ensembl=ENSECAG00000000871|UniProtKB=F6W4J7	ENSECAG00000000871	Uncharacterized protein;CYP2C92;ortholog	CYTOCHROME P450 2C9 (PTHR24300:SF280)
HORSE|Ensembl=ENSECAG00000010646|UniProtKB=F6ZM82	ENSECAG00000010646	Uncharacterized protein;IDE;ortholog	INSULIN-DEGRADING ENZYME (PTHR43690:SF2)	metalloprotease(PC00153)
HORSE|Ensembl=ENSECAG00000013527|UniProtKB=F7BNU7	ENSECAG00000013527	Uncharacterized protein;TTLL13P;ortholog	TUBULIN POLYGLUTAMYLASE TTLL13P (PTHR12241:SF91)	ligase(PC00142);microtubule family cytoskeletal protein(PC00157)
HORSE|Ensembl=ENSECAG00000020751|UniProtKB=F6UEL4	ENSECAG00000020751	Uncharacterized protein;unassigned;ortholog	PRO-NEUREGULIN-3, MEMBRANE-BOUND ISOFORM (PTHR11100:SF18)	growth factor(PC00112)
HORSE|Ensembl=ENSECAG00000004222|UniProtKB=F7A6S8	ENSECAG00000004222	Uncharacterized protein;LOC100052105;ortholog	NEUROPEPTIDE Y RECEPTOR TYPE 4 (PTHR24235:SF25)
HORSE|Ensembl=ENSECAG00000006777|UniProtKB=F7CMT4	ENSECAG00000006777	Uncharacterized protein;unassigned;ortholog	CILIA- AND FLAGELLA-ASSOCIATED PROTEIN 46 (PTHR15977:SF15)
HORSE|Ensembl=ENSECAG00000022081|UniProtKB=F6WHZ6	ENSECAG00000022081	Uncharacterized protein;PARG;ortholog	POLY(ADP-RIBOSE) GLYCOHYDROLASE (PTHR12837:SF0)	glycosidase(PC00110)
HORSE|Ensembl=ENSECAG00000008248|UniProtKB=F6TJV8	ENSECAG00000008248	Uncharacterized protein;unassigned;ortholog	CATENIN ALPHA-3 (PTHR18914:SF21)	cell adhesion molecule(PC00069);non-motor actin binding protein(PC00165)
HORSE|Ensembl=ENSECAG00000009356|UniProtKB=F6WZG2	ENSECAG00000009356	Uncharacterized protein;SLC25A28;ortholog	MITOFERRIN-2 (PTHR45758:SF1)
HORSE|Ensembl=ENSECAG00000000633|UniProtKB=F7C6A6	ENSECAG00000000633	Uncharacterized protein;ZWINT;ortholog	ZW10 INTERACTOR (PTHR31504:SF1)
HORSE|Ensembl=ENSECAG00000000077|UniProtKB=F7CPD4	ENSECAG00000000077	Uncharacterized protein;unassigned;ortholog	CYTOPLASMIC POLYADENYLATION ELEMENT-BINDING PROTEIN 3 (PTHR12566:SF7)	mRNA polyadenylation factor(PC00146)
HORSE|Ensembl=ENSECAG00000003921|UniProtKB=F6Y4P2	ENSECAG00000003921	Uncharacterized protein;unassigned;ortholog	ALPHA-2A ADRENERGIC RECEPTOR (PTHR24248:SF24)	G-protein coupled receptor(PC00021)
HORSE|Ensembl=ENSECAG00000015912|UniProtKB=F6YJ88	ENSECAG00000015912	Uncharacterized protein;HEATR5A;ortholog	HEAT REPEAT-CONTAINING PROTEIN 5A (PTHR21663:SF1)
HORSE|Ensembl=ENSECAG00000019088|UniProtKB=F7DJ72	ENSECAG00000019088	Uncharacterized protein;CYP2E1;ortholog	CYTOCHROME P450 2E1 (PTHR24300:SF19)
HORSE|Ensembl=ENSECAG00000010308|UniProtKB=F6PQ11	ENSECAG00000010308	Uncharacterized protein;unassigned;ortholog
HORSE|Ensembl=ENSECAG00000013623|UniProtKB=F7BNS1	ENSECAG00000013623	Uncharacterized protein;PIK3AP1;ortholog	PHOSPHOINOSITIDE 3-KINASE ADAPTER PROTEIN 1 (PTHR16267:SF12)
HORSE|Ensembl=ENSECAG00000010479|UniProtKB=F7BA85	ENSECAG00000010479	Uncharacterized protein;HK1;ortholog	HEXOKINASE-1 (PTHR19443:SF10)
HORSE|Ensembl=ENSECAG00000014169|UniProtKB=F7DKB6	ENSECAG00000014169	Uncharacterized protein;CCSER2;ortholog	SERINE-RICH COILED-COIL DOMAIN-CONTAINING PROTEIN 2 (PTHR22461:SF2)
HORSE|Ensembl=ENSECAG00000009545|UniProtKB=F6XS93	ENSECAG00000009545	Uncharacterized protein;SH3PXD2A;ortholog	SH3 AND PX DOMAIN-CONTAINING PROTEIN 2A (PTHR15706:SF2)
HORSE|Ensembl=ENSECAG00000010056|UniProtKB=F7B477	ENSECAG00000010056	Uncharacterized protein;C10orf90;ortholog	CENTROSOMAL PROTEIN C10ORF90 (PTHR21553:SF24)
HORSE|Ensembl=ENSECAG00000003985|UniProtKB=F6QTL8	ENSECAG00000003985	Uncharacterized protein;MXI1;ortholog	MAX-INTERACTING PROTEIN 1 (PTHR11969:SF13)	basic helix-loop-helix transcription factor(PC00055)
HORSE|Ensembl=ENSECAG00000022321|UniProtKB=F6YZQ5	ENSECAG00000022321	Uncharacterized protein;PEAK1;ortholog	PSEUDOPODIUM-ENRICHED ATYPICAL KINASE 1 (PTHR22972:SF5)
HORSE|Ensembl=ENSECAG00000003713|UniProtKB=F6WJ73	ENSECAG00000003713	Uncharacterized protein;unassigned;ortholog	LINE-1 RETROTRANSPOSABLE ELEMENT ORF1 PROTEIN (PTHR11505:SF195)
HORSE|Ensembl=ENSECAG00000017183|UniProtKB=F6Z736	ENSECAG00000017183	Uncharacterized protein;PCGF6;ortholog	POLYCOMB GROUP RING FINGER PROTEIN 6 (PTHR45893:SF2)	ubiquitin-protein ligase(PC00234)
HORSE|Ensembl=ENSECAG00000007746|UniProtKB=F7DHV1	ENSECAG00000007746	Uncharacterized protein;MAP10;ortholog	MICROTUBULE-ASSOCIATED PROTEIN 10 (PTHR21831:SF2)
HORSE|Ensembl=ENSECAG00000024121|UniProtKB=F6X5U4	ENSECAG00000024121	Uncharacterized protein;TCF7L2;ortholog	TRANSCRIPTION FACTOR 7-LIKE 2 (PTHR10373:SF32)
HORSE|Ensembl=ENSECAG00000000579|UniProtKB=F7D7K7	ENSECAG00000000579	Uncharacterized protein;ADAMTS17;ortholog	A DISINTEGRIN AND METALLOPROTEINASE WITH THROMBOSPONDIN MOTIFS 17 (PTHR13723:SF151)	extracellular matrix glycoprotein(PC00100);metalloprotease(PC00153);serine protease inhibitor(PC00204)
HORSE|Ensembl=ENSECAG00000005552|UniProtKB=F6SSH0	ENSECAG00000005552	Uncharacterized protein;unassigned;ortholog	LINE-1 RETROTRANSPOSABLE ELEMENT ORF1 PROTEIN (PTHR11505:SF195)
HORSE|Ensembl=ENSECAG00000023477|UniProtKB=F7CV85	ENSECAG00000023477	CST complex subunit STN1;STN1;ortholog	CST COMPLEX SUBUNIT STN1 (PTHR13989:SF14)
HORSE|Ensembl=ENSECAG00000012744|UniProtKB=F6SM09	ENSECAG00000012744	Uncharacterized protein;ADAM12;ortholog	DISINTEGRIN AND METALLOPROTEINASE DOMAIN-CONTAINING PROTEIN 12 (PTHR11905:SF112)	metalloprotease(PC00153)
HORSE|Ensembl=ENSECAG00000024605|UniProtKB=F6QAG0	ENSECAG00000024605	Uncharacterized protein;SIN3A;ortholog	PAIRED AMPHIPATHIC HELIX PROTEIN SIN3A (PTHR12346:SF2)	chromatin/chromatin-binding protein(PC00077);deacetylase(PC00087);transcription factor(PC00218)
HORSE|Ensembl=ENSECAG00000020935|UniProtKB=F6V2H7	ENSECAG00000020935	Uncharacterized protein;PDCD4;ortholog	PROGRAMMED CELL DEATH PROTEIN 4 (PTHR12626:SF3)	translation elongation factor(PC00222)
HORSE|Ensembl=ENSECAG00000004739|UniProtKB=F6RWJ2	ENSECAG00000004739	Uncharacterized protein;unassigned;ortholog	LINE-1 RETROTRANSPOSABLE ELEMENT ORF1 PROTEIN (PTHR11505:SF195)
HORSE|Ensembl=ENSECAG00000004681|UniProtKB=F6S3P1	ENSECAG00000004681	Uncharacterized protein;unassigned;ortholog	SUBFAMILY NOT NAMED (PTHR25952:SF231)
HORSE|Ensembl=ENSECAG00000018648|UniProtKB=F7AV53	ENSECAG00000018648	Uncharacterized protein;NHLRC2;ortholog	NHL REPEAT-CONTAINING PROTEIN 2 (PTHR46388:SF2)
HORSE|Ensembl=ENSECAG00000007351|UniProtKB=F7BT48	ENSECAG00000007351	Uncharacterized protein;PLAU;ortholog	UROKINASE-TYPE PLASMINOGEN ACTIVATOR (PTHR24264:SF38)	serine protease(PC00203)
HORSE|Ensembl=ENSECAG00000012948|UniProtKB=F6Q285	ENSECAG00000012948	Uncharacterized protein;LDB1;ortholog	LIM DOMAIN-BINDING PROTEIN 1 (PTHR10378:SF7)	transcription cofactor(PC00217)
HORSE|Ensembl=ENSECAG00000016348|UniProtKB=F6TNC6	ENSECAG00000016348	Uncharacterized protein;DTD2;ortholog	D-TYROSYL-TRNA(TYR) DEACYLASE 2-RELATED (PTHR10472:SF1)	esterase(PC00097)
HORSE|Ensembl=ENSECAG00000019301|UniProtKB=F6VTZ7	ENSECAG00000019301	Uncharacterized protein;CFAP58;ortholog	CILIA- AND FLAGELLA-ASSOCIATED PROTEIN 58 (PTHR32083:SF31)
HORSE|Ensembl=ENSECAG00000019791|UniProtKB=F7CGC8	ENSECAG00000019791	Uncharacterized protein;RAB11FIP2;ortholog	RAB11 FAMILY-INTERACTING PROTEIN 2 (PTHR15746:SF20)
HORSE|Ensembl=ENSECAG00000016020|UniProtKB=F6T9M6	ENSECAG00000016020	Uncharacterized protein;CCNJ;ortholog	CYCLIN-J (PTHR10177:SF62)	kinase activator(PC00138)
HORSE|Ensembl=ENSECAG00000018159|UniProtKB=F6QJX2	ENSECAG00000018159	Uncharacterized protein;unassigned;ortholog	METAL TRANSPORTER CNNM2 (PTHR12064:SF22)
HORSE|Ensembl=ENSECAG00000002942|UniProtKB=F6W110	ENSECAG00000002942	Uncharacterized protein;ANAPC16;ortholog	ANAPHASE-PROMOTING COMPLEX SUBUNIT 16 (PTHR31564:SF0)
HORSE|Ensembl=ENSECAG00000010813|UniProtKB=F7DB95	ENSECAG00000010813	Uncharacterized protein;DNMBP;ortholog	DYNAMIN-BINDING PROTEIN (PTHR22834:SF19)
HORSE|Ensembl=ENSECAG00000020461|UniProtKB=F6UG39	ENSECAG00000020461	Receptor protein serine/threonine kinase;BMPR1A;ortholog	BONE MORPHOGENETIC PROTEIN RECEPTOR TYPE-1A (PTHR23255:SF50)	TGF-beta receptor(PC00035);serine/threonine protein kinase receptor(PC00205)
HORSE|Ensembl=ENSECAG00000016615|UniProtKB=F6XH19	ENSECAG00000016615	Uncharacterized protein;NID1;ortholog	NIDOGEN-1 (PTHR46513:SF6)
HORSE|Ensembl=ENSECAG00000018844|UniProtKB=F7AV85	ENSECAG00000018844	Gamma-tubulin complex component;TUBGCP2;ortholog	GAMMA-TUBULIN COMPLEX COMPONENT 2 (PTHR19302:SF13)	non-motor microtubule binding protein(PC00166)
HORSE|Ensembl=ENSECAG00000000473|UniProtKB=F7CB43	ENSECAG00000000473	Uncharacterized protein;ATAD1;ortholog	ATPASE FAMILY AAA DOMAIN-CONTAINING PROTEIN 1 (PTHR45644:SF2)
HORSE|Ensembl=ENSECAG00000013202|UniProtKB=F6ZV00	ENSECAG00000013202	Uncharacterized protein;PLIN1;ortholog	PERILIPIN-1 (PTHR47138:SF1)
HORSE|Ensembl=ENSECAG00000022973|UniProtKB=F6UVG7	ENSECAG00000022973	Uncharacterized protein;HTR7;ortholog	5-HYDROXYTRYPTAMINE RECEPTOR 7 (PTHR24247:SF116)	G-protein coupled receptor(PC00021)
HORSE|Ensembl=ENSECAG00000003847|UniProtKB=F7AZD1	ENSECAG00000003847	Purine nucleoside phosphorylase;LOC100072612;ortholog	PURINE NUCLEOSIDE PHOSPHORYLASE (PTHR11904:SF12)	phosphorylase(PC00187)
HORSE|Ensembl=ENSECAG00000021123|UniProtKB=F6WFT5	ENSECAG00000021123	Uncharacterized protein;PAX2;ortholog	PAIRED BOX PROTEIN PAX-2 (PTHR45636:SF19)
HORSE|Ensembl=ENSECAG00000017574|UniProtKB=F6RCE5	ENSECAG00000017574	Uncharacterized protein;MICU1;ortholog	CALCIUM UPTAKE PROTEIN 1, MITOCHONDRIAL (PTHR12294:SF1)	calmodulin(PC00061)
HORSE|Ensembl=ENSECAG00000000300|UniProtKB=F7DNM6	ENSECAG00000000300	Uncharacterized protein;ARL3;ortholog	ADP-RIBOSYLATION FACTOR-LIKE PROTEIN 3 (PTHR45697:SF4)
HORSE|Ensembl=ENSECAG00000009313|UniProtKB=F6YCQ8	ENSECAG00000009313	Uncharacterized protein;KCNK1;ortholog	POTASSIUM CHANNEL SUBFAMILY K MEMBER 1 (PTHR11003:SF59)
HORSE|Ensembl=ENSECAG00000024456|UniProtKB=F6Z1W8	ENSECAG00000024456	Serine/threonine-protein phosphatase 2A 55 kDa regulatory subunit B;PPP2R2D;ortholog	SERINE/THREONINE-PROTEIN PHOSPHATASE 2A 55 KDA REGULATORY SUBUNIT B DELTA ISOFORM (PTHR11871:SF6)	protein phosphatase(PC00195)
HORSE|Ensembl=ENSECAG00000018810|UniProtKB=F7AUK1	ENSECAG00000018810	Uncharacterized protein;HELLS;ortholog	LYMPHOID-SPECIFIC HELICASE (PTHR47161:SF1)
HORSE|Ensembl=ENSECAG00000011080|UniProtKB=F7BEH7	ENSECAG00000011080	Uncharacterized protein;LOC100062210;ortholog	WASH COMPLEX SUBUNIT 2A-RELATED (PTHR21669:SF1)
HORSE|Ensembl=ENSECAG00000006588|UniProtKB=F7BY97	ENSECAG00000006588	Uncharacterized protein;CHUK;ortholog	INHIBITOR OF NUCLEAR FACTOR KAPPA-B KINASE SUBUNIT ALPHA (PTHR22969:SF13)	non-receptor serine/threonine protein kinase(PC00167)
HORSE|Ensembl=ENSECAG00000024503|UniProtKB=F6QXY2	ENSECAG00000024503	Alpha-centractin-like protein;ACTR1A;ortholog	ALPHA-CENTRACTIN (PTHR11937:SF370)	actin and actin related protein(PC00039)
HORSE|Ensembl=ENSECAG00000022668|UniProtKB=F6UP61	ENSECAG00000022668	Uncharacterized protein;SEMA4B;ortholog	SEMAPHORIN-4B (PTHR11036:SF14)	membrane-bound signaling molecule(PC00152)
HORSE|Ensembl=ENSECAG00000024538|UniProtKB=F6QY18	ENSECAG00000024538	Uncharacterized protein;LDB3;ortholog	LIM DOMAIN-BINDING PROTEIN 3 (PTHR24214:SF9)	non-motor actin binding protein(PC00165)
HORSE|Ensembl=ENSECAG00000021153|UniProtKB=F6YAK8	ENSECAG00000021153	Uncharacterized protein;LOC100061367;ortholog	CYTOCHROME P450 2C70 (PTHR24300:SF200)
HORSE|Ensembl=ENSECAG00000023303|UniProtKB=F6W3Y4	ENSECAG00000023303	Uncharacterized protein;ARHGAP22;ortholog	RHO GTPASE-ACTIVATING PROTEIN 22 (PTHR15228:SF22)
HORSE|Ensembl=ENSECAG00000013123|UniProtKB=F6R1V7	ENSECAG00000013123	Uncharacterized protein;ARID3B;ortholog	AT-RICH INTERACTIVE DOMAIN-CONTAINING PROTEIN 3B (PTHR15348:SF3)	nucleic acid binding(PC00171);transcription factor(PC00218)
HORSE|Ensembl=ENSECAG00000019499|UniProtKB=F6VMS6	ENSECAG00000019499	Uncharacterized protein;ISG20;ortholog	INTERFERON-STIMULATED GENE 20 KDA PROTEIN (PTHR12801:SF59)
HORSE|Ensembl=ENSECAG00000023044|UniProtKB=F6VBJ1	ENSECAG00000023044	Uncharacterized protein;DDX50;ortholog	ATP-DEPENDENT RNA HELICASE DDX50 (PTHR24031:SF327)
HORSE|Ensembl=ENSECAG00000014757|UniProtKB=F7C0L4	ENSECAG00000014757	Uncharacterized protein;MFSD13A;ortholog	TRANSMEMBRANE PROTEIN 180 (PTHR28658:SF3)
HORSE|Ensembl=ENSECAG00000010372|UniProtKB=F6S9L2	ENSECAG00000010372	Uncharacterized protein;unassigned;ortholog	CATENIN ALPHA-3 (PTHR18914:SF21)	cell adhesion molecule(PC00069);non-motor actin binding protein(PC00165)
HORSE|Ensembl=ENSECAG00000013226|UniProtKB=F7BDK1	ENSECAG00000013226	Palmitoyltransferase;ZDHHC6;ortholog	PALMITOYLTRANSFERASE ZDHHC6 (PTHR22883:SF35)
HORSE|Ensembl=ENSECAG00000019671|UniProtKB=F7DE06	ENSECAG00000019671	Annexin;ANXA11;ortholog	ANNEXIN A11 (PTHR10502:SF29)
HORSE|Ensembl=ENSECAG00000020528|UniProtKB=F6VAF4	ENSECAG00000020528	Uncharacterized protein;TJP1;ortholog	TIGHT JUNCTION PROTEIN ZO-1 (PTHR13865:SF25)	tight junction(PC00214)
HORSE|Ensembl=ENSECAG00000003179|UniProtKB=F6XPA7	ENSECAG00000003179	Uncharacterized protein;ZNF239;ortholog	SUBFAMILY NOT NAMED (PTHR24390:SF88)
HORSE|Ensembl=ENSECAG00000024805|UniProtKB=F6RE01	ENSECAG00000024805	Triacylglycerol lipase;PNLIPRP3;ortholog	PANCREATIC LIPASE-RELATED PROTEIN 3 (PTHR11610:SF100)	esterase(PC00097);lipase(PC00143);storage protein(PC00210)
HORSE|Ensembl=ENSECAG00000010892|UniProtKB=F7ANS3	ENSECAG00000010892	Uncharacterized protein;RRP12;ortholog	RRP12-LIKE PROTEIN (PTHR21576:SF2)
HORSE|Ensembl=ENSECAG00000009409|UniProtKB=A0A0B4J1B4	ENSECAG00000009409	Uncharacterized protein;UBE2D1;ortholog	UBIQUITIN-CONJUGATING ENZYME E2 D1 (PTHR24068:SF36)	ligase(PC00142)
HORSE|Ensembl=ENSECAG00000008208|UniProtKB=F6Y342	ENSECAG00000008208	Uncharacterized protein;LOC100071061;ortholog	CYTOCHROME P450 2C18 (PTHR24300:SF292)
HORSE|Ensembl=ENSECAG00000005199|UniProtKB=F6S7J5	ENSECAG00000005199	Uncharacterized protein;HHEX;ortholog	HEMATOPOIETICALLY-EXPRESSED HOMEOBOX PROTEIN HHEX (PTHR24324:SF5)
HORSE|Ensembl=ENSECAG00000017666|UniProtKB=F6RVU8	ENSECAG00000017666	Uncharacterized protein;unassigned;ortholog	NEURON-SPECIFIC VESICULAR PROTEIN CALCYON (PTHR28546:SF1)
HORSE|Ensembl=ENSECAG00000007284|UniProtKB=F7C021	ENSECAG00000007284	Uncharacterized protein;SLC35F3;ortholog	THIAMINE TRANSPORTER SLC35F3-RELATED (PTHR19346:SF3)
HORSE|Ensembl=ENSECAG00000009700|UniProtKB=F6ZXD3	ENSECAG00000009700	Uncharacterized protein;unassigned;ortholog	ANKYRIN-3 (PTHR24133:SF34)
HORSE|Ensembl=ENSECAG00000001125|UniProtKB=F7C9F7	ENSECAG00000001125	Uncharacterized protein;unassigned;ortholog	LINE-1 RETROTRANSPOSABLE ELEMENT ORF1 PROTEIN (PTHR11505:SF195)
HORSE|Ensembl=ENSECAG00000009990|UniProtKB=F7B812	ENSECAG00000009990	Uncharacterized protein;HTRA1;ortholog	SERINE PROTEASE HTRA1 (PTHR22939:SF13)	chaperone(PC00072);serine protease(PC00203)
HORSE|Ensembl=ENSECAG00000006981|UniProtKB=F7BXU0	ENSECAG00000006981	Uncharacterized protein;LYST;ortholog	LYSOSOMAL-TRAFFICKING REGULATOR (PTHR13743:SF86)
HORSE|Ensembl=ENSECAG00000017883|UniProtKB=F6R2M0	ENSECAG00000017883	Uncharacterized protein;ABCB10;ortholog	ATP-BINDING CASSETTE SUB-FAMILY B MEMBER 10, MITOCHONDRIAL (PTHR24221:SF392)	cysteine protease(PC00081);serine protease(PC00203)
HORSE|Ensembl=ENSECAG00000016415|UniProtKB=F6WJE4	ENSECAG00000016415	Uncharacterized protein;MYO9A;ortholog	UNCONVENTIONAL MYOSIN-IXA (PTHR46184:SF3)
HORSE|Ensembl=ENSECAG00000005361|UniProtKB=F7CIC0	ENSECAG00000005361	Uncharacterized protein;unassigned;ortholog	CYTOCHROME P450 2C18 (PTHR24300:SF292)
HORSE|Ensembl=ENSECAG00000010125|UniProtKB=F6S156	ENSECAG00000010125	Uncharacterized protein;FGF8;ortholog	FIBROBLAST GROWTH FACTOR 8 (PTHR11486:SF3)	growth factor(PC00112)
HORSE|Ensembl=ENSECAG00000013079|UniProtKB=F6ZVA6	ENSECAG00000013079	Uncharacterized protein;USP54;ortholog	INACTIVE UBIQUITIN CARBOXYL-TERMINAL HYDROLASE 54 (PTHR22975:SF5)	cysteine protease(PC00081);ubiquitin-protein ligase(PC00234)
HORSE|Ensembl=ENSECAG00000007796|UniProtKB=F6VB17	ENSECAG00000007796	Uncharacterized protein;BTAF1;ortholog	B-TFIID TATA-BOX-BINDING PROTEIN-ASSOCIATED FACTOR 1 (PTHR10799:SF814)	DNA helicase(PC00011)
HORSE|Ensembl=ENSECAG00000010620|UniProtKB=F6SFU9	ENSECAG00000010620	Uncharacterized protein;C10orf11;ortholog	LEUCINE-RICH REPEAT-CONTAINING PROTEIN C10ORF11 (PTHR46282:SF2)
HORSE|Ensembl=ENSECAG00000008814|UniProtKB=F6RY78	ENSECAG00000008814	Uncharacterized protein;BTBD16;ortholog	BTB/POZ DOMAIN-CONTAINING PROTEIN 16 (PTHR46843:SF1)
HORSE|Ensembl=ENSECAG00000019662|UniProtKB=F7D4I9	ENSECAG00000019662	Receptor expression-enhancing protein;REEP3;ortholog	RECEPTOR EXPRESSION-ENHANCING PROTEIN 3 (PTHR12300:SF39)	receptor(PC00197);transporter(PC00227)
HORSE|Ensembl=ENSECAG00000008032|UniProtKB=F6TKP2	ENSECAG00000008032	Uncharacterized protein;unassigned;ortholog	PANTOTHENATE KINASE 1 (PTHR12280:SF23)
HORSE|Ensembl=ENSECAG00000009482|UniProtKB=F6YK30	ENSECAG00000009482	Uncharacterized protein;PPRC1;ortholog	PEROXISOME PROLIFERATOR-ACTIVATED RECEPTOR GAMMA COACTIVATOR-RELATED PROTEIN 1 (PTHR15528:SF5)	transcription cofactor(PC00217)
HORSE|Ensembl=ENSECAG00000018560|UniProtKB=F7A3J0	ENSECAG00000018560	Uncharacterized protein;MYOF;ortholog	MYOFERLIN (PTHR12546:SF55)	membrane traffic protein(PC00150)
HORSE|Ensembl=ENSECAG00000017211|UniProtKB=F7AZ56	ENSECAG00000017211	Activating signal cointegrator 1 complex subuni 1-like protein;ASCC1;ortholog	ACTIVATING SIGNAL COINTEGRATOR 1 COMPLEX SUBUNIT 1 (PTHR13360:SF1)
HORSE|Ensembl=ENSECAG00000009192|UniProtKB=F6WU42	ENSECAG00000009192	Uncharacterized protein;SRGN;ortholog	SERGLYCIN (PTHR17178:SF0)
HORSE|Ensembl=ENSECAG00000007730|UniProtKB=F7DH05	ENSECAG00000007730	Uncharacterized protein;MSS51;ortholog	PROTEIN MSS51 HOMOLOG, MITOCHONDRIAL-RELATED (PTHR46920:SF1)
HORSE|Ensembl=ENSECAG00000012870|UniProtKB=F6SES5	ENSECAG00000012870	Uncharacterized protein;NEURL1;ortholog	E3 UBIQUITIN-PROTEIN LIGASE NEURL1 (PTHR12429:SF13)	ubiquitin-protein ligase(PC00234)
HORSE|Ensembl=ENSECAG00000013751|UniProtKB=F7BAR6	ENSECAG00000013751	Transmembrane 9 superfamily member;TM9SF3;ortholog	TRANSMEMBRANE 9 SUPERFAMILY MEMBER 3 (PTHR10766:SF41)	transporter(PC00227)
HORSE|Ensembl=ENSECAG00000020477|UniProtKB=F6VSQ2	ENSECAG00000020477	Uncharacterized protein;FBXW4;ortholog	F-BOX/WD REPEAT-CONTAINING PROTEIN 4 (PTHR14381:SF1)
HORSE|Ensembl=ENSECAG00000009637|UniProtKB=F7BCB0	ENSECAG00000009637	Uncharacterized protein;OCA2;ortholog	P PROTEIN (PTHR43568:SF1)	cation transporter(PC00068)
HORSE|Ensembl=ENSECAG00000021326|UniProtKB=F6Y1B3	ENSECAG00000021326	Uncharacterized protein;NRAP;ortholog	NEBULIN-RELATED-ANCHORING PROTEIN (PTHR11039:SF39)
HORSE|Ensembl=ENSECAG00000014941|UniProtKB=F7DM40	ENSECAG00000014941	Uncharacterized protein;INPP5F;ortholog	PHOSPHATIDYLINOSITIDE PHOSPHATASE SAC2 (PTHR45662:SF8)
HORSE|Ensembl=ENSECAG00000023411|UniProtKB=F6XRX6	ENSECAG00000023411	Uncharacterized protein;unassigned;ortholog	CADHERIN-23 (PTHR24027:SF425)
HORSE|Ensembl=ENSECAG00000009735|UniProtKB=F6YZY3	ENSECAG00000009735	Uncharacterized protein;TECTB;ortholog	BETA-TECTORIN (PTHR14002:SF13)
HORSE|Ensembl=ENSECAG00000024829|UniProtKB=F6R499	ENSECAG00000024829	Uncharacterized protein;CCDC172;ortholog	COILED-COIL DOMAIN-CONTAINING PROTEIN 172 (PTHR22419:SF2)
HORSE|Ensembl=ENSECAG00000017763|UniProtKB=F6SWV9	ENSECAG00000017763	Uncharacterized protein;ZCCHC24;ortholog	ZINC FINGER CCHC DOMAIN-CONTAINING PROTEIN 24 (PTHR15439:SF4)	nuclease(PC00170)
HORSE|Ensembl=ENSECAG00000010317|UniProtKB=F6SGI8	ENSECAG00000010317	Uncharacterized protein;PLA2G12B;ortholog	GROUP XIIB SECRETORY PHOSPHOLIPASE A2-LIKE PROTEIN (PTHR12824:SF2)
HORSE|Ensembl=ENSECAG00000003701|UniProtKB=F6Z460	ENSECAG00000003701	Uncharacterized protein;PRLHR;ortholog	PROLACTIN-RELEASING PEPTIDE RECEPTOR (PTHR24235:SF11)
HORSE|Ensembl=ENSECAG00000013917|UniProtKB=F6ZYN2	ENSECAG00000013917	Lipase;LOC100071699;ortholog	LIPASE MEMBER K (PTHR11005:SF45)	lipase(PC00143);serine protease(PC00203)
HORSE|Ensembl=ENSECAG00000001064|UniProtKB=F6WV32	ENSECAG00000001064	Proto-oncogene tyrosine-protein kinase receptor Ret;RET;ortholog	PROTO-ONCOGENE TYROSINE-PROTEIN KINASE RECEPTOR RET (PTHR24416:SF485)
HORSE|Ensembl=ENSECAG00000014979|UniProtKB=F7DWC3	ENSECAG00000014979	Uncharacterized protein;AFAP1L2;ortholog	ACTIN FILAMENT-ASSOCIATED PROTEIN 1-LIKE 2 (PTHR14338:SF4)
HORSE|Ensembl=ENSECAG00000023340|UniProtKB=F6WA67	ENSECAG00000023340	Uncharacterized protein;FAM175B;ortholog	BRISC COMPLEX SUBUNIT ABRO1 (PTHR31728:SF1)
HORSE|Ensembl=ENSECAG00000014713|UniProtKB=F7D1G5	ENSECAG00000014713	Uncharacterized protein;ADAMTS14;ortholog	A DISINTEGRIN AND METALLOPROTEINASE WITH THROMBOSPONDIN MOTIFS 14 (PTHR13723:SF24)	extracellular matrix glycoprotein(PC00100);metalloprotease(PC00153);serine protease inhibitor(PC00204)
HORSE|Ensembl=ENSECAG00000009202|UniProtKB=F6WTD2	ENSECAG00000009202	Serine protease;TYSND1;ortholog	PEROXISOMAL LEADER PEPTIDE-PROCESSING PROTEASE (PTHR21004:SF0)	serine protease(PC00203)
HORSE|Ensembl=ENSECAG00000012568|UniProtKB=F6Q800	ENSECAG00000012568	Uncharacterized protein;CCDC33;ortholog	COILED-COIL DOMAIN-CONTAINING PROTEIN 33 (PTHR21623:SF2)
HORSE|Ensembl=ENSECAG00000016160|UniProtKB=F6V156	ENSECAG00000016160	Uncharacterized protein;unassigned;ortholog	PROTEIN CC2D2B (PTHR20837:SF2)
HORSE|Ensembl=ENSECAG00000023786|UniProtKB=F7BXA0	ENSECAG00000023786	Uncharacterized protein;CLRN3;ortholog	CLARIN-3 (PTHR31548:SF3)
HORSE|Ensembl=ENSECAG00000004674|UniProtKB=F6SAR1	ENSECAG00000004674	Uncharacterized protein;unassigned;ortholog
HORSE|Ensembl=ENSECAG00000021528|UniProtKB=F6Y5T2	ENSECAG00000021528	Uncharacterized protein;ZMIZ1;ortholog	ZINC FINGER MIZ DOMAIN-CONTAINING PROTEIN 1 (PTHR10782:SF7)	ligase(PC00142)
HORSE|Ensembl=ENSECAG00000000257|UniProtKB=F7C719	ENSECAG00000000257	Uncharacterized protein;CNNM1;ortholog	METAL TRANSPORTER CNNM1 (PTHR12064:SF28)
HORSE|Ensembl=ENSECAG00000002346|UniProtKB=F6UTH7	ENSECAG00000002346	Uncharacterized protein;unassigned;ortholog	PROLINE-RICH ACIDIC PROTEIN 1 (PTHR37861:SF1)
HORSE|Ensembl=ENSECAG00000013337|UniProtKB=F6ZVR6	ENSECAG00000013337	Uncharacterized protein;unassigned;ortholog	LINE-1 RETROTRANSPOSABLE ELEMENT ORF2 PROTEIN (PTHR25952:SF199)
HORSE|Ensembl=ENSECAG00000017210|UniProtKB=F6PKD6	ENSECAG00000017210	Uncharacterized protein;SEC31B;ortholog	PROTEIN TRANSPORT PROTEIN SEC31B (PTHR13923:SF22)	vesicle coat protein(PC00235)
HORSE|Ensembl=ENSECAG00000019828|UniProtKB=F6W3C2	ENSECAG00000019828	Uncharacterized protein;ABCC2;ortholog	CANALICULAR MULTISPECIFIC ORGANIC ANION TRANSPORTER 1 (PTHR24223:SF176)	ATP-binding cassette (ABC) transporter(PC00003)
HORSE|Ensembl=ENSECAG00000012941|UniProtKB=F6PN15	ENSECAG00000012941	Uncharacterized protein;JMJD1C;ortholog	JMJC DOMAIN-CONTAINING HISTONE DEMETHYLATION PROTEIN 2C-RELATED (PTHR12549:SF6)	zinc finger transcription factor(PC00244)
HORSE|Ensembl=ENSECAG00000010218|UniProtKB=F6S9Q6	ENSECAG00000010218	Uncharacterized protein;CFAP70;ortholog	CILIA- AND FLAGELLA-ASSOCIATED PROTEIN 70 (PTHR44314:SF1)
HORSE|Ensembl=ENSECAG00000011823|UniProtKB=F7BEK0	ENSECAG00000011823	Uncharacterized protein;unassigned;ortholog	RHO GTPASE-ACTIVATING PROTEIN 19 (PTHR14963:SF7)	G-protein modulator(PC00022)
HORSE|Ensembl=ENSECAG00000005853|UniProtKB=F6ZES4	ENSECAG00000005853	Uncharacterized protein;TAF5;ortholog	TRANSCRIPTION INITIATION FACTOR TFIID SUBUNIT 5 (PTHR19879:SF4)
HORSE|Ensembl=ENSECAG00000002591|UniProtKB=F6VFV1	ENSECAG00000002591	Uncharacterized protein;unassigned;ortholog	LINE-1 RETROTRANSPOSABLE ELEMENT ORF1 PROTEIN (PTHR11505:SF195)
HORSE|Ensembl=ENSECAG00000000995|UniProtKB=F7D296	ENSECAG00000000995	Uncharacterized protein;unassigned;ortholog	LINE-1 RETROTRANSPOSABLE ELEMENT ORF1 PROTEIN (PTHR11505:SF195)
HORSE|Ensembl=ENSECAG00000024576|UniProtKB=F6R879	ENSECAG00000024576	Uncharacterized protein;RASGEF1A;ortholog	RAS-GEF DOMAIN-CONTAINING FAMILY MEMBER 1A (PTHR23113:SF172)	guanyl-nucleotide exchange factor(PC00113)
HORSE|Ensembl=ENSECAG00000019184|UniProtKB=F7AUT7	ENSECAG00000019184	Kinesin-like protein;unassigned;ortholog	KINESIN-LIKE PROTEIN KIF7 (PTHR24115:SF445)	microtubule binding motor protein(PC00156)
HORSE|Ensembl=ENSECAG00000008002|UniProtKB=F6W0S8	ENSECAG00000008002	Kinase;IPMK;ortholog	INOSITOL POLYPHOSPHATE MULTIKINASE (PTHR12400:SF51)	kinase(PC00137)
HORSE|Ensembl=ENSECAG00000016983|UniProtKB=F6WQ90	ENSECAG00000016983	Uncharacterized protein;ANKRD1;ortholog	ANKYRIN REPEAT DOMAIN-CONTAINING PROTEIN 1 (PTHR24126:SF7)
HORSE|Ensembl=ENSECAG00000009431|UniProtKB=F7B847	ENSECAG00000009431	Aminopeptidase;ANPEP;ortholog	AMINOPEPTIDASE N (PTHR11533:SF172)	metalloprotease(PC00153)
HORSE|Ensembl=ENSECAG00000010621|UniProtKB=F6PUU2	ENSECAG00000010621	Uncharacterized protein;EXOSC1;ortholog	EXOSOME COMPLEX COMPONENT CSL4 (PTHR12686:SF8)	exoribonuclease(PC00099);hydrolase(PC00121)
HORSE|Ensembl=ENSECAG00000020221|UniProtKB=F7CJ89	ENSECAG00000020221	Uncharacterized protein;KNDC1;ortholog	PROTEIN VERY KIND (PTHR21560:SF0)	guanyl-nucleotide exchange factor(PC00113)
HORSE|Ensembl=ENSECAG00000011584|UniProtKB=F7AQT9	ENSECAG00000011584	Uncharacterized protein;LOC100061609;ortholog	CYTOCHROME P450 2C18 (PTHR24300:SF292)
HORSE|Ensembl=ENSECAG00000001266|UniProtKB=A0A0G2LB61	ENSECAG00000001266	Uncharacterized protein;unassigned;ortholog
HORSE|Ensembl=ENSECAG00000023606|UniProtKB=F7BXC6	ENSECAG00000023606	Uncharacterized protein;PKD2L1;ortholog	POLYCYSTIC KIDNEY DISEASE 2-LIKE 1 PROTEIN (PTHR10877:SF105)	G-protein modulator(PC00022);ion channel(PC00133);membrane-bound signaling molecule(PC00152);protease(PC00190)
HORSE|Ensembl=ENSECAG00000014492|UniProtKB=F7C775	ENSECAG00000014492	Lipase;LIPJ;ortholog	LIPASE MEMBER J (PTHR11005:SF11)	lipase(PC00143);serine protease(PC00203)
HORSE|Ensembl=ENSECAG00000008209|UniProtKB=F6VA95	ENSECAG00000008209	Uncharacterized protein;MAPK6;ortholog	MITOGEN-ACTIVATED PROTEIN KINASE 6 (PTHR24055:SF171)	non-receptor serine/threonine protein kinase(PC00167)
HORSE|Ensembl=ENSECAG00000019795|UniProtKB=F7E1S5	ENSECAG00000019795	Uncharacterized protein;ARID5B;ortholog	AT-RICH INTERACTIVE DOMAIN-CONTAINING PROTEIN 5B (PTHR13964:SF37)	transcription cofactor(PC00217)
HORSE|Ensembl=ENSECAG00000019285|UniProtKB=F7DY95	ENSECAG00000019285	Sideroflexin;SFXN3;ortholog	SIDEROFLEXIN-3 (PTHR11153:SF20)	cation transporter(PC00068);transfer/carrier protein(PC00219)
HORSE|Ensembl=ENSECAG00000021438|UniProtKB=F6QA25	ENSECAG00000021438	Uncharacterized protein;TBC1D12;ortholog	TBC1 DOMAIN FAMILY MEMBER 12 (PTHR22957:SF467)	G-protein modulator(PC00022);cysteine protease(PC00081)
HORSE|Ensembl=ENSECAG00000024936|UniProtKB=F6PIJ9	ENSECAG00000024936	Uncharacterized protein;unassigned;ortholog	TRANSCRIPTION ELONGATION REGULATOR 1-LIKE PROTEIN (PTHR15377:SF5)	transcription factor(PC00218)
HORSE|Ensembl=ENSECAG00000004701|UniProtKB=F6S3U2	ENSECAG00000004701	Uncharacterized protein;CSTF2T;ortholog	CLEAVAGE STIMULATION FACTOR SUBUNIT 2 TAU VARIANT (PTHR45735:SF3)	mRNA splicing factor(PC00148)
HORSE|Ensembl=ENSECAG00000024161|UniProtKB=F6YQ83	ENSECAG00000024161	Uncharacterized protein;LRRK1;ortholog	LEUCINE-RICH REPEAT SERINE/THREONINE-PROTEIN KINASE 1 (PTHR23257:SF740)
HORSE|Ensembl=ENSECAG00000023578|UniProtKB=F7CUV3	ENSECAG00000023578	Elongation of very long chain fatty acids protein 3;ELOVL3;ortholog	ELONGATION OF VERY LONG CHAIN FATTY ACIDS PROTEIN 3 (PTHR11157:SF68)	acyltransferase(PC00042)
HORSE|Ensembl=ENSECAG00000016770|UniProtKB=F6XHZ8	ENSECAG00000016770	Uncharacterized protein;TRIM8;ortholog	E3 UBIQUITIN-PROTEIN LIGASE TRIM8-RELATED (PTHR25465:SF19)
HORSE|Ensembl=ENSECAG00000023673|UniProtKB=F7C877	ENSECAG00000023673	Uncharacterized protein;TARBP1;ortholog	METHYLTRANSFERASE TARBP1-RELATED (PTHR12029:SF11)
HORSE|Ensembl=ENSECAG00000022557|UniProtKB=F6V7T0	ENSECAG00000022557	Uncharacterized protein;BNIP2;ortholog	BCL2/ADENOVIRUS E1B 19 KDA PROTEIN-INTERACTING PROTEIN 2 (PTHR12112:SF12)
HORSE|Ensembl=ENSECAG00000016474|UniProtKB=F7DV96	ENSECAG00000016474	Uncharacterized protein;unassigned;ortholog	LINE-1 RETROTRANSPOSABLE ELEMENT ORF2 PROTEIN (PTHR25952:SF199)
HORSE|Ensembl=ENSECAG00000009029|UniProtKB=F6Q8R0	ENSECAG00000009029	Uncharacterized protein;OIT3;ortholog	ONCOPROTEIN-INDUCED TRANSCRIPT 3 PROTEIN (PTHR14002:SF18)
HORSE|Ensembl=ENSECAG00000008577|UniProtKB=F6QPD5	ENSECAG00000008577	Serine/threonine-protein phosphatase;PPP3CB;ortholog	SERINE/THREONINE-PROTEIN PHOSPHATASE 2B CATALYTIC SUBUNIT BETA ISOFORM (PTHR45673:SF7)
HORSE|Ensembl=ENSECAG00000013342|UniProtKB=F6ZVF0	ENSECAG00000013342	Uncharacterized protein;TLX1;ortholog	T-CELL LEUKEMIA HOMEOBOX PROTEIN 1 (PTHR45921:SF2)
HORSE|Ensembl=ENSECAG00000015234|UniProtKB=F6TTK5	ENSECAG00000015234	Uncharacterized protein;JAKMIP3;ortholog	JANUS KINASE AND MICROTUBULE-INTERACTING PROTEIN 3 (PTHR18935:SF9)
HORSE|Ensembl=ENSECAG00000023764|UniProtKB=F6XW83	ENSECAG00000023764	Protein-serine/threonine kinase;GRK5;ortholog	G PROTEIN-COUPLED RECEPTOR KINASE 5 (PTHR24355:SF27)	non-receptor serine/threonine protein kinase(PC00167)
HORSE|Ensembl=ENSECAG00000015733|UniProtKB=F6QI66	ENSECAG00000015733	Uncharacterized protein;HERC4;ortholog	E3 UBIQUITIN-PROTEIN LIGASE HERC4-RELATED (PTHR45622:SF5)
HORSE|Ensembl=ENSECAG00000021672|UniProtKB=F6YQM5	ENSECAG00000021672	Uncharacterized protein;PSAP;ortholog	PROSAPOSIN (PTHR11480:SF36)
HORSE|Ensembl=ENSECAG00000021446|UniProtKB=F6S891	ENSECAG00000021446	Uncharacterized protein;GRID1;ortholog	GLUTAMATE RECEPTOR IONOTROPIC, DELTA-1 (PTHR18966:SF108)
HORSE|Ensembl=ENSECAG00000023825|UniProtKB=F6YT74	ENSECAG00000023825	Exocyst complex component;EXOC6;ortholog	EXOCYST COMPLEX COMPONENT 6 (PTHR12702:SF2)	membrane traffic protein(PC00150)
HORSE|Ensembl=ENSECAG00000000919|UniProtKB=F6WFK5	ENSECAG00000004485,ENSECAG00000001281	Uncharacterized protein;unassigned;ortholog	LINE-1 RETROTRANSPOSABLE ELEMENT ORF1 PROTEIN (PTHR11505:SF195)
HORSE|Ensembl=ENSECAG00000020430|UniProtKB=F7CDR8	ENSECAG00000020430	Uncharacterized protein;BBIP1;ortholog	BBSOME-INTERACTING PROTEIN 1 (PTHR28596:SF1)
HORSE|Ensembl=ENSECAG00000012338|UniProtKB=F6RYS1	ENSECAG00000012338	Uncharacterized protein;URB2;ortholog	UNHEALTHY RIBOSOME BIOGENESIS PROTEIN 2 HOMOLOG (PTHR15682:SF2)
HORSE|Ensembl=ENSECAG00000009178|UniProtKB=F6WTY0	ENSECAG00000009178	Uncharacterized protein;HIF1AN;ortholog	HYPOXIA-INDUCIBLE FACTOR 1-ALPHA INHIBITOR (PTHR12461:SF51)
HORSE|Ensembl=ENSECAG00000010713|UniProtKB=F6RVE3	ENSECAG00000010713	Uncharacterized protein;KCNMA1;ortholog	CALCIUM-ACTIVATED POTASSIUM CHANNEL SUBUNIT ALPHA-1 (PTHR10027:SF28)
HORSE|Ensembl=ENSECAG00000023046|UniProtKB=F6TKU9	ENSECAG00000023046	Uncharacterized protein;SORCS1;ortholog	VPS10 DOMAIN-CONTAINING RECEPTOR SORCS1 (PTHR12106:SF8)	receptor(PC00197);transporter(PC00227)
HORSE|Ensembl=ENSECAG00000004510|UniProtKB=F6S398	ENSECAG00000004510	Uncharacterized protein;LOC100067042;ortholog	SUBFAMILY NOT NAMED (PTHR26452:SF760)
HORSE|Ensembl=ENSECAG00000015981|UniProtKB=F6TH83	ENSECAG00000015981	Uncharacterized protein;INPP5A;ortholog	TYPE I INOSITOL 1,4,5-TRISPHOSPHATE 5-PHOSPHATASE (PTHR12997:SF2)	phosphatase(PC00181)
HORSE|Ensembl=ENSECAG00000022677|UniProtKB=F6WE95	ENSECAG00000022677	Uncharacterized protein;MCTP2;ortholog	MULTIPLE C2 AND TRANSMEMBRANE DOMAIN-CONTAINING PROTEIN 2 (PTHR45911:SF2)
HORSE|Ensembl=ENSECAG00000009515|UniProtKB=F6QXI1	ENSECAG00000009515	Uncharacterized protein;ATRNL1;ortholog	ATTRACTIN-LIKE PROTEIN 1 (PTHR10574:SF224)	extracellular matrix linker protein(PC00101);protease inhibitor(PC00191);receptor(PC00197)
HORSE|Ensembl=ENSECAG00000012183|UniProtKB=F6T6F0	ENSECAG00000012183	Uncharacterized protein;unassigned;ortholog	WHIRLIN (PTHR23116:SF37)
HORSE|Ensembl=ENSECAG00000015523|UniProtKB=F6TTY3	ENSECAG00000015523	Uncharacterized protein;RNLS;ortholog	RENALASE (PTHR23357:SF1)
HORSE|Ensembl=ENSECAG00000022160|UniProtKB=F6X8H5	ENSECAG00000022160	Uncharacterized protein;PTPN9;ortholog	TYROSINE-PROTEIN PHOSPHATASE NON-RECEPTOR TYPE 9 (PTHR19134:SF285)	protein phosphatase(PC00195)
HORSE|Ensembl=ENSECAG00000000046|UniProtKB=F7D593	ENSECAG00000000046	Uncharacterized protein;FAM13C;ortholog	PROTEIN FAM13C (PTHR15904:SF19)
HORSE|Ensembl=ENSECAG00000001148|UniProtKB=F7C4Y8	ENSECAG00000001148	Uncharacterized protein;unassigned;ortholog
HORSE|Ensembl=ENSECAG00000017837|UniProtKB=F6SH59	ENSECAG00000017837	Uncharacterized protein;DKK1;ortholog	DICKKOPF-RELATED PROTEIN 1 (PTHR12113:SF11)
HORSE|Ensembl=ENSECAG00000013543|UniProtKB=F7A0F0	ENSECAG00000013543	Tetraspanin;TSPAN15;ortholog	TETRASPANIN-15 (PTHR19282:SF159)
HORSE|Ensembl=ENSECAG00000004033|UniProtKB=F6X3F1	ENSECAG00000004033	Uncharacterized protein;unassigned;ortholog	SUBFAMILY NOT NAMED (PTHR25952:SF231)
HORSE|Ensembl=ENSECAG00000016925|UniProtKB=F6SF39	ENSECAG00000016925	Uncharacterized protein;WAPL;ortholog	WINGS APART-LIKE PROTEIN HOMOLOG (PTHR22100:SF13)
HORSE|Ensembl=ENSECAG00000021278|UniProtKB=F6S5S4	ENSECAG00000021278	Uncharacterized protein;unassigned;ortholog	CILIA- AND FLAGELLA-ASSOCIATED PROTEIN 43 (PTHR14885:SF1)
HORSE|Ensembl=ENSECAG00000012499|UniProtKB=F6Q6N0	ENSECAG00000012499	Uncharacterized protein;SHOC2;ortholog	LEUCINE-RICH REPEAT PROTEIN SHOC-2 (PTHR45752:SF26)
HORSE|Ensembl=ENSECAG00000024044|UniProtKB=F6Y1F7	ENSECAG00000024044	Uncharacterized protein;AP3S2;ortholog	AP-3 COMPLEX SUBUNIT SIGMA-2 (PTHR11753:SF10)	vesicle coat protein(PC00235)
HORSE|Ensembl=ENSECAG00000008197|UniProtKB=F6U6B8	ENSECAG00000008197	Triacylglycerol lipase;PNLIPRP2;ortholog	PANCREATIC LIPASE-RELATED PROTEIN 2 (PTHR11610:SF85)	esterase(PC00097);lipase(PC00143);storage protein(PC00210)
HORSE|Ensembl=ENSECAG00000021638|UniProtKB=F6WKY3	ENSECAG00000021638	Uncharacterized protein;FRMPD2;ortholog	FERM AND PDZ DOMAIN-CONTAINING PROTEIN 2 (PTHR19964:SF56)
HORSE|Ensembl=ENSECAG00000004439|UniProtKB=F6PTE8	ENSECAG00000004439	Uncharacterized protein;GDPGP1;ortholog	GDP-D-GLUCOSE PHOSPHORYLASE 1 (PTHR20884:SF8)
HORSE|Ensembl=ENSECAG00000006259|UniProtKB=F7BLY2	ENSECAG00000006259	Uncharacterized protein;ASAH2;ortholog	NEUTRAL CERAMIDASE-RELATED (PTHR12670:SF1)
HORSE|Ensembl=ENSECAG00000018686|UniProtKB=F7A9R3	ENSECAG00000018686	Uncharacterized protein;PPA1;ortholog	INORGANIC PYROPHOSPHATASE (PTHR10286:SF47)	pyrophosphatase(PC00196)
HORSE|Ensembl=ENSECAG00000009970|UniProtKB=F6Q5S4	ENSECAG00000009970	Uncharacterized protein;TIAL1;ortholog	SUBFAMILY NOT NAMED (PTHR24012:SF733)
HORSE|Ensembl=ENSECAG00000016078|UniProtKB=F6V0F7	ENSECAG00000016078	Hexosyltransferase;CSGALNACT2;ortholog	CHONDROITIN SULFATE N-ACETYLGALACTOSAMINYLTRANSFERASE 2 (PTHR12369:SF20)	glycosyltransferase(PC00111)
HORSE|Ensembl=ENSECAG00000013979|UniProtKB=F6ZXP4	ENSECAG00000013979	Uncharacterized protein;BICC1;ortholog	PROTEIN BICAUDAL C HOMOLOG 1 (PTHR10627:SF39)
HORSE|Ensembl=ENSECAG00000007838|UniProtKB=F7CEJ2	ENSECAG00000007838	Uncharacterized protein;FAM53B;ortholog	PROTEIN FAM53B (PTHR28567:SF1)
HORSE|Ensembl=ENSECAG00000004296|UniProtKB=F6WNN7	ENSECAG00000004296	Uncharacterized protein;unassigned;ortholog	FIBROBLAST GROWTH FACTOR-BINDING PROTEIN 3 (PTHR15258:SF3)
HORSE|Ensembl=ENSECAG00000016034|UniProtKB=F6V9C9	ENSECAG00000016034	Uncharacterized protein;CASP7;ortholog	CASPASE-7 (PTHR10454:SF31)	cysteine protease(PC00081);protease inhibitor(PC00191)
HORSE|Ensembl=ENSECAG00000007856|UniProtKB=F7CE24	ENSECAG00000007856	Tetraspanin;TSPAN14;ortholog	TETRASPANIN-14 (PTHR19282:SF261)
HORSE|Ensembl=ENSECAG00000002815|UniProtKB=F6TNQ2	ENSECAG00000002815	Uncharacterized protein;unassigned;ortholog	LINE-1 RETROTRANSPOSABLE ELEMENT ORF1 PROTEIN (PTHR11505:SF195)
HORSE|Ensembl=ENSECAG00000022003|UniProtKB=F6VV97	ENSECAG00000022003	Uncharacterized protein;ACSL5;ortholog	LONG-CHAIN-FATTY-ACID--COA LIGASE 5 (PTHR43272:SF33)	ligase(PC00142)
HORSE|Ensembl=ENSECAG00000008609|UniProtKB=F6UAP9	ENSECAG00000008609	Uncharacterized protein;TACR2;ortholog	SUBSTANCE-K RECEPTOR (PTHR46925:SF3)
HORSE|Ensembl=ENSECAG00000024231|UniProtKB=F6WRD2	ENSECAG00000024231	Sideroflexin;SFXN2;ortholog	SIDEROFLEXIN-2 (PTHR11153:SF14)	cation transporter(PC00068);transfer/carrier protein(PC00219)
HORSE|Ensembl=ENSECAG00000012441|UniProtKB=F6SSE0	ENSECAG00000012441	Uncharacterized protein;PRF1;ortholog	PERFORIN-1 (PTHR46096:SF3)
HORSE|Ensembl=ENSECAG00000008241|UniProtKB=F6VW46	ENSECAG00000008241	Uncharacterized protein;SORCS3;ortholog	VPS10 DOMAIN-CONTAINING RECEPTOR SORCS3 (PTHR12106:SF10)	receptor(PC00197);transporter(PC00227)
HORSE|Ensembl=ENSECAG00000022910|UniProtKB=F6VZ73	ENSECAG00000022910	Uncharacterized protein;HABP2;ortholog	SUBFAMILY NOT NAMED (PTHR24278:SF29)	serine protease(PC00203)
HORSE|Ensembl=ENSECAG00000000092|UniProtKB=F7D501	ENSECAG00000000092	Uncharacterized protein;NKX2-3;ortholog	HOMEOBOX PROTEIN NKX-2.3 (PTHR24340:SF32)	DNA binding protein(PC00009);homeodomain transcription factor(PC00119)
HORSE|Ensembl=ENSECAG00000008426|UniProtKB=F6RYZ0	ENSECAG00000008426	Uncharacterized protein;PAPSS2;ortholog	BIFUNCTIONAL 3'-PHOSPHOADENOSINE 5'-PHOSPHOSULFATE SYNTHASE 2 (PTHR11055:SF16)	kinase(PC00137);nucleotidyltransferase(PC00174)
HORSE|Ensembl=ENSECAG00000009716|UniProtKB=F6ZNV2	ENSECAG00000009716	Cell division protein kinase 1-like protein;CDK1;ortholog	CYCLIN-DEPENDENT KINASE 1 (PTHR24056:SF334)	non-receptor serine/threonine protein kinase(PC00167);non-receptor tyrosine protein kinase(PC00168)
HORSE|Ensembl=ENSECAG00000021552|UniProtKB=F6Q024	ENSECAG00000021552	Uncharacterized protein;unassigned;ortholog	RNA-BINDING PROTEIN 20 (PTHR15592:SF11)
HORSE|Ensembl=ENSECAG00000010184|UniProtKB=F6PQI1	ENSECAG00000010184	Uncharacterized protein;unassigned;ortholog	ADAMTS-LIKE PROTEIN 3 (PTHR13723:SF169)	extracellular matrix glycoprotein(PC00100);metalloprotease(PC00153);serine protease inhibitor(PC00204)
HORSE|Ensembl=ENSECAG00000011276|UniProtKB=F7BGL9	ENSECAG00000011276	Uncharacterized protein;FAM160B1;ortholog	PROTEIN FAM160B1 (PTHR21705:SF10)
HORSE|Ensembl=ENSECAG00000002143|UniProtKB=F6VXH2	ENSECAG00000002143	Uncharacterized protein;C10orf120;ortholog	MCG1612 (PTHR47509:SF1)
HORSE|Ensembl=ENSECAG00000001649|UniProtKB=F6XGB2	ENSECAG00000001649	Uncharacterized protein;unassigned;ortholog	SUBFAMILY NOT NAMED (PTHR13743:SF124)
HORSE|Ensembl=ENSECAG00000013814|UniProtKB=F7BMH6	ENSECAG00000013814	Uncharacterized protein;HECTD2;ortholog	E3 UBIQUITIN-PROTEIN LIGASE HECTD2-RELATED (PTHR45622:SF10)
HORSE|Ensembl=ENSECAG00000024142|UniProtKB=F6XUZ9	ENSECAG00000024142	Uncharacterized protein;WBP1L;ortholog	WW DOMAIN BINDING PROTEIN 1-LIKE (PTHR16209:SF4)
HORSE|Ensembl=ENSECAG00000012950|UniProtKB=F6QEJ2	ENSECAG00000012950	Uncharacterized protein;unassigned;ortholog	VESICLE TRANSPORT THROUGH INTERACTION WITH T-SNARES HOMOLOG 1A (PTHR21230:SF26)	SNARE protein(PC00034)
HORSE|Ensembl=ENSECAG00000011973|UniProtKB=F7BJW6	ENSECAG00000011973	Uncharacterized protein;SLIT1;ortholog	SLIT HOMOLOG 1 PROTEIN (PTHR45836:SF3)
HORSE|Ensembl=ENSECAG00000015521|UniProtKB=F6TNA1	ENSECAG00000015521	Uncharacterized protein;unassigned;ortholog	METHYLCYTOSINE DIOXYGENASE TET1 (PTHR23358:SF2)
HORSE|Ensembl=ENSECAG00000023593|UniProtKB=F6YYD2	ENSECAG00000023593	Uncharacterized protein;GBF1;ortholog	GOLGI-SPECIFIC BREFELDIN A-RESISTANCE GUANINE NUCLEOTIDE EXCHANGE FACTOR 1 (PTHR10663:SF316)
HORSE|Ensembl=ENSECAG00000005267|UniProtKB=F6STH6	ENSECAG00000005267	Uncharacterized protein;BAG3;ortholog	BAG FAMILY MOLECULAR CHAPERONE REGULATOR 3 (PTHR12329:SF12)
HORSE|Ensembl=ENSECAG00000007177|UniProtKB=F7C027	ENSECAG00000007177	Uncharacterized protein;TRUB1;ortholog	TRNA PSEUDOURIDINE SYNTHASE 1-RELATED (PTHR13767:SF2)	isomerase(PC00135);lyase(PC00144);nucleic acid binding(PC00171)
HORSE|Ensembl=ENSECAG00000000031|UniProtKB=F6TEC0	ENSECAG00000000031	Uncharacterized protein;CAMK2G;ortholog	CALCIUM/CALMODULIN-DEPENDENT PROTEIN KINASE TYPE II SUBUNIT GAMMA (PTHR24347:SF398)
HORSE|Ensembl=ENSECAG00000019462|UniProtKB=F6UHQ7	ENSECAG00000019462	Uncharacterized protein;unassigned;ortholog
HORSE|Ensembl=ENSECAG00000024631|UniProtKB=F6SS48	ENSECAG00000024631	Uncharacterized protein;CPXM2;ortholog	INACTIVE CARBOXYPEPTIDASE-LIKE PROTEIN X2 (PTHR11532:SF45)	metalloprotease(PC00153)
HORSE|Ensembl=ENSECAG00000013629|UniProtKB=F7CCE0	ENSECAG00000013629	Uncharacterized protein;ADD3;ortholog	GAMMA-ADDUCIN (PTHR10672:SF5)	non-motor actin binding protein(PC00165)
HORSE|Ensembl=ENSECAG00000000262|UniProtKB=F7DU60	ENSECAG00000000262	Uncharacterized protein;LOC100061400;ortholog	CYTOCHROME P450 2C70 (PTHR24300:SF200)
HORSE|Ensembl=ENSECAG00000008160|UniProtKB=F6UFV3	ENSECAG00000008160	Uncharacterized protein;ADK;ortholog	ADENOSINE KINASE (PTHR45769:SF3)
HORSE|Ensembl=ENSECAG00000013554|UniProtKB=F7ALC9	ENSECAG00000013554	Annexin;ANXA7;ortholog	ANNEXIN A7 (PTHR10502:SF140)
HORSE|Ensembl=ENSECAG00000009136|UniProtKB=F6WLE0	ENSECAG00000009136	Uncharacterized protein;FAM213A;ortholog	REDOX-REGULATORY PROTEIN FAM213A (PTHR28630:SF3)
HORSE|Ensembl=ENSECAG00000007175|UniProtKB=F7CH14	ENSECAG00000007175	Uncharacterized protein;BORCS7;ortholog	BLOC-1-RELATED COMPLEX SUBUNIT 7-RELATED (PTHR31397:SF1)
HORSE|Ensembl=ENSECAG00000023331|UniProtKB=F6VNG5	ENSECAG00000023331	Uncharacterized protein;KIF20B;ortholog	KINESIN-LIKE PROTEIN KIF20B (PTHR24115:SF534)	microtubule binding motor protein(PC00156)
HORSE|Ensembl=ENSECAG00000011170|UniProtKB=F6ZNI2	ENSECAG00000011170	Uncharacterized protein;LBX1;ortholog	TRANSCRIPTION FACTOR LBX1 (PTHR24336:SF9)	DNA binding protein(PC00009);homeodomain transcription factor(PC00119)
HORSE|Ensembl=ENSECAG00000000029|UniProtKB=F7DKE7	ENSECAG00000000029	Uncharacterized protein;MARCH5;ortholog	E3 UBIQUITIN-PROTEIN LIGASE MARCH5 (PTHR46283:SF4)	ubiquitin-protein ligase(PC00234)
HORSE|Ensembl=ENSECAG00000016003|UniProtKB=F6UKM2	ENSECAG00000016003	Uncharacterized protein;unassigned;ortholog
HORSE|Ensembl=ENSECAG00000010075|UniProtKB=F6SW28	ENSECAG00000010075	Uncharacterized protein;COG2;ortholog	CONSERVED OLIGOMERIC GOLGI COMPLEX SUBUNIT 2 (PTHR12961:SF0)
HORSE|Ensembl=ENSECAG00000018511|UniProtKB=F7E373	ENSECAG00000018511	Uncharacterized protein;SORBS1;ortholog	SORBIN AND SH3 DOMAIN-CONTAINING PROTEIN 1 (PTHR14167:SF64)
HORSE|Ensembl=ENSECAG00000008892|UniProtKB=F6QXV3	ENSECAG00000008892	CDGSH iron sulfur domain-containing protein-like protein;CISD1;ortholog	CDGSH IRON-SULFUR DOMAIN-CONTAINING PROTEIN 1 (PTHR13680:SF2)
HORSE|Ensembl=ENSECAG00000000065|UniProtKB=F7D5A1	ENSECAG00000000065	Uncharacterized protein;ADGRA1;ortholog	ADHESION G PROTEIN-COUPLED RECEPTOR A1 (PTHR45930:SF3)
HORSE|Ensembl=ENSECAG00000020123|UniProtKB=F7CFH4	ENSECAG00000020123	Uncharacterized protein;MRPL43;ortholog	39S RIBOSOMAL PROTEIN L43, MITOCHONDRIAL (PTHR21396:SF2)	ribosomal protein(PC00202)
HORSE|Ensembl=ENSECAG00000016333|UniProtKB=F6X7E1	ENSECAG00000016333	Uncharacterized protein;CWF19L1;ortholog	CWF19-LIKE PROTEIN 1 (PTHR12072:SF4)
HORSE|Ensembl=ENSECAG00000009717|UniProtKB=F6WPL7	ENSECAG00000009717	Uncharacterized protein;unassigned;ortholog	GUANYLATE CYCLASE 2G (PTHR11920:SF461)	adenylate cyclase(PC00043);guanylate cyclase(PC00114)
HORSE|Ensembl=ENSECAG00000011200|UniProtKB=F6ZZ24	ENSECAG00000011200	Uncharacterized protein;SLF2;ortholog	SMC5-SMC6 COMPLEX LOCALIZATION FACTOR PROTEIN 2 (PTHR16046:SF10)
HORSE|Ensembl=ENSECAG00000013139|UniProtKB=F6PMA7	ENSECAG00000013139	Uncharacterized protein;CACUL1;ortholog	CDK2-ASSOCIATED AND CULLIN DOMAIN-CONTAINING PROTEIN 1 (PTHR46636:SF1)
HORSE|Ensembl=ENSECAG00000009470|UniProtKB=F6WYW2	ENSECAG00000009470	Uncharacterized protein;ZNF503;ortholog	ZINC FINGER PROTEIN 503 (PTHR12522:SF3)
HORSE|Ensembl=ENSECAG00000004737|UniProtKB=F6RWI4	ENSECAG00000004737	Uncharacterized protein;unassigned;ortholog	LINE-1 RETROTRANSPOSABLE ELEMENT ORF1 PROTEIN (PTHR11505:SF195)
HORSE|Ensembl=ENSECAG00000016369|UniProtKB=F6QHX1	ENSECAG00000016369	Uncharacterized protein;TAF5L;ortholog	TAF5-LIKE RNA POLYMERASE II P300/CBP-ASSOCIATED FACTOR-ASSOCIATED FACTOR 65 KDA SUBUNIT 5L (PTHR19879:SF6)
HORSE|Ensembl=ENSECAG00000000353|UniProtKB=F7DU44	ENSECAG00000000353	Uncharacterized protein;unassigned;ortholog	INACTIVE HEPARANASE-2 (PTHR46145:SF1)	glycosidase(PC00110)
HORSE|Ensembl=ENSECAG00000016137|UniProtKB=F6T262	ENSECAG00000016137	Uncharacterized protein;unassigned;ortholog	PROTEIN CC2D2B (PTHR20837:SF2)
HORSE|Ensembl=ENSECAG00000014145|UniProtKB=F7DMD5	ENSECAG00000014145	Metalloendopeptidase;TLL2;ortholog	TOLLOID-LIKE PROTEIN 2 (PTHR45645:SF15)	metalloprotease(PC00153)
HORSE|Ensembl=ENSECAG00000010039|UniProtKB=F6RE30	ENSECAG00000010039	NADH dehydrogenase [ubiquinone] 1 beta subcomplex subunit 8, mitochondrial;NDUFB8;ortholog	NADH DEHYDROGENASE [UBIQUINONE] 1 BETA SUBCOMPLEX SUBUNIT 8, MITOCHONDRIAL (PTHR12840:SF1)
HORSE|Ensembl=ENSECAG00000010424|UniProtKB=F6SEL6	ENSECAG00000010424	Uncharacterized protein;A1CF;ortholog	APOBEC1 COMPLEMENTATION FACTOR (PTHR21245:SF8)
HORSE|Ensembl=ENSECAG00000010295|UniProtKB=F6SMG2	ENSECAG00000010295	Palmitoyltransferase;ZDHHC16;ortholog	PALMITOYLTRANSFERASE ZDHHC16-RELATED (PTHR12246:SF13)
HORSE|Ensembl=ENSECAG00000015436|UniProtKB=F6ZNS0	ENSECAG00000015436	Uncharacterized protein;PLEKHS1;ortholog	PLECKSTRIN HOMOLOGY DOMAIN-CONTAINING FAMILY S MEMBER 1 (PTHR47014:SF1)
HORSE|Ensembl=ENSECAG00000024546|UniProtKB=F6RPL7	ENSECAG00000024546	Uncharacterized protein;unassigned;ortholog	ZINC FINGER PROTEIN 37A (PTHR24377:SF188)
HORSE|Ensembl=ENSECAG00000006861|UniProtKB=F7DYG3	ENSECAG00000006861	Uncharacterized protein;R3HCC1L;ortholog	COILED-COIL DOMAIN-CONTAINING PROTEIN R3HCC1L (PTHR21678:SF7)
HORSE|Ensembl=ENSECAG00000010810|UniProtKB=F6ZZU6	ENSECAG00000010810	Uncharacterized protein;DDX21;ortholog	NUCLEOLAR RNA HELICASE 2 (PTHR24031:SF237)
HORSE|Ensembl=ENSECAG00000022888|UniProtKB=F6TKR5	ENSECAG00000022888	Uncharacterized protein;BTRC;ortholog	F-BOX/WD REPEAT-CONTAINING PROTEIN 1A (PTHR44156:SF2)
HORSE|Ensembl=ENSECAG00000018610|UniProtKB=F7ABA2	ENSECAG00000018610	Uncharacterized protein;unassigned;ortholog	ZINC FINGER PROTEIN 511 (PTHR21354:SF0)
HORSE|Ensembl=ENSECAG00000006795|UniProtKB=F6SEY0	ENSECAG00000006795	Uncharacterized protein;RYR2;ortholog	RYANODINE RECEPTOR 2 (PTHR13715:SF75)	ligand-gated ion channel(PC00141)
HORSE|Ensembl=ENSECAG00000004160|UniProtKB=F7AHQ2	ENSECAG00000004160	Uncharacterized protein;SH2D4B;ortholog	SH2 DOMAIN-CONTAINING PROTEIN 4B (PTHR14388:SF7)
HORSE|Ensembl=ENSECAG00000013608|UniProtKB=F6ZTQ7	ENSECAG00000013608	Uncharacterized protein;KAZALD1;ortholog	KAZAL-TYPE SERINE PROTEASE INHIBITOR DOMAIN-CONTAINING PROTEIN 1 (PTHR14186:SF21)
HORSE|Ensembl=ENSECAG00000010245|UniProtKB=F6Q7S8	ENSECAG00000010245	Uncharacterized protein;ZNF365;ortholog	PROTEIN ZNF365 (PTHR15739:SF2)
HORSE|Ensembl=ENSECAG00000017826|UniProtKB=F6SHG5	ENSECAG00000017826	Uncharacterized protein;TMEM26;ortholog	TRANSMEMBRANE PROTEIN 26 (PTHR22168:SF3)
HORSE|Ensembl=ENSECAG00000020816|UniProtKB=F6U592	ENSECAG00000020816	Uncharacterized protein;PDLIM1;ortholog	PDZ AND LIM DOMAIN PROTEIN 1 (PTHR24214:SF5)	non-motor actin binding protein(PC00165)
HORSE|Ensembl=ENSECAG00000000095|UniProtKB=F7CDB4	ENSECAG00000000095	Aspartate aminotransferase;GOT1;ortholog	ASPARTATE AMINOTRANSFERASE, CYTOPLASMIC (PTHR11879:SF3)
HORSE|Ensembl=ENSECAG00000022300|UniProtKB=F6Z0Z2	ENSECAG00000022300	Uncharacterized protein;STOX1;ortholog	STORKHEAD-BOX PROTEIN 1 (PTHR22437:SF1)
HORSE|Ensembl=ENSECAG00000015770|UniProtKB=F6TTR8	ENSECAG00000015770	Uncharacterized protein;DYDC2;ortholog	DPY30 DOMAIN-CONTAINING PROTEIN 2 (PTHR23356:SF3)
HORSE|Ensembl=ENSECAG00000006891|UniProtKB=F7CSI5	ENSECAG00000006891	Uncharacterized protein;CUTC;ortholog	COPPER HOMEOSTASIS PROTEIN CUTC HOMOLOG (PTHR12598:SF0)	cation transporter(PC00068)
HORSE|Ensembl=ENSECAG00000022499|UniProtKB=F7BSY9	ENSECAG00000022499	Uncharacterized protein;SEMA4G;ortholog	SEMAPHORIN-4G (PTHR11036:SF17)	membrane-bound signaling molecule(PC00152)
HORSE|Ensembl=ENSECAG00000006607|UniProtKB=F7DF61	ENSECAG00000006607	Uncharacterized protein;KIF11;ortholog	KINESIN-LIKE PROTEIN KIF11 (PTHR24115:SF105)	microtubule binding motor protein(PC00156)
HORSE|Ensembl=ENSECAG00000014039|UniProtKB=F7ANX7	ENSECAG00000014039	Uncharacterized protein;COX15;ortholog	CYTOCHROME C OXIDASE ASSEMBLY PROTEIN COX15 HOMOLOG (PTHR23289:SF2)
HORSE|Ensembl=ENSECAG00000006210|UniProtKB=F7A8J5	ENSECAG00000006210	Uncharacterized protein;NCOA4;ortholog	NUCLEAR RECEPTOR COACTIVATOR 4 (PTHR17085:SF3)
HORSE|Ensembl=ENSECAG00000005573|UniProtKB=F7ADD3	ENSECAG00000005573	Uncharacterized protein;LOXL4;ortholog	LYSYL OXIDASE HOMOLOG 4 (PTHR45817:SF5)
HORSE|Ensembl=ENSECAG00000009146|UniProtKB=F6XWY5	ENSECAG00000009146	Uncharacterized protein;MRPS16;ortholog	28S RIBOSOMAL PROTEIN S16, MITOCHONDRIAL (PTHR12919:SF27)	ribosomal protein(PC00202)
HORSE|Ensembl=ENSECAG00000024865|UniProtKB=F6PJJ5	ENSECAG00000024865	Uncharacterized protein;LOC100070400;ortholog	CYTOCHROME P450, FAMILY 2, SUBFAMILY C, POLYPEPTIDE 44 (PTHR24300:SF168)
HORSE|Ensembl=ENSECAG00000006268|UniProtKB=F7B0X3	ENSECAG00000006268	Uncharacterized protein;CCDC6;ortholog	COILED-COIL DOMAIN-CONTAINING PROTEIN 6 (PTHR15276:SF0)
HORSE|Ensembl=ENSECAG00000004433|UniProtKB=F6PS24	ENSECAG00000004433	Uncharacterized protein;IFIT1;ortholog	INTERFERON-INDUCED PROTEIN WITH TETRATRICOPEPTIDE REPEATS 1 (PTHR10271:SF16)
