# Supplementary material for: Exploring the genetics of trotting racing ability in horses using a unique Nordic horse model
Source: BMC Genomics. 2019 Feb 4;20:104. doi: 10.1186/s12864-019-5484-9 (PMC6360714; doi:10.1186/s12864-019-5484-9)
Supplement: Supplementary file 3 — Pathway summary information from the functional classification analysis of trotting racing ability candidate sweep regions. (XLSX 12 kb) [file 12864_2019_5484_MOESM3_ESM.xlsx]

## Sheet: AdditionalFile6
Pathway summary information from the functional classification analysis of trotting racing ability candidate sweep regions
Category Name (Accession)	Number of Genes	Percent of Gene Hits against total number of genes	Percent of gene hit against total number of pathway hits
Adenine and hypoxanthine salvage pathway (P02723)	1	0.3%	0.8%
Alpha adrenergic receptor signaling pathway (P00002)	1	0.3%	0.8%
Alzheimer disease-amyloid secretase pathway (P00003)	2	0.5%	1.6%
Alzheimer disease-presenilin pathway (P00004)	3	0.8%	2.4%
Angiogenesis (P00005)	3	0.8%	2.4%
Angiotensin II-stimulated signaling through G proteins and beta-arrestin (P05911)	1	0.3%	0.8%
Apoptosis signaling pathway (P00006)	5	1.3%	4.0%
Asparagine and aspartate biosynthesis (P02730)	1	0.3%	0.8%
Axon guidance mediated by Slit/Robo (P00008)	1	0.3%	0.8%
B cell activation (P00010)	4	1.0%	3.2%
Beta1 adrenergic receptor signaling pathway (P04377)	1	0.3%	0.8%
Beta2 adrenergic receptor signaling pathway (P04378)	1	0.3%	0.8%
Blood coagulation (P00011)	1	0.3%	0.8%
Cadherin signaling pathway (P00012)	8	2.0%	6.5%
CCKR signaling map (P06959)	4	1.0%	3.2%
Coenzyme A biosynthesis (P02736)	1	0.3%	0.8%
Cytoskeletal regulation by Rho GTPase (P00016)	1	0.3%	0.8%
EGF receptor signaling pathway (P00018)	2	0.5%	1.6%
Endothelin signaling pathway (P00019)	1	0.3%	0.8%
FAS signaling pathway (P00020)	2	0.5%	1.6%
FGF signaling pathway (P00021)	3	0.8%	2.4%
Fructose galactose metabolism (P02744)	1	0.3%	0.8%
Glycolysis (P00024)	2	0.5%	1.6%
Gonadotropin-releasing hormone receptor pathway (P06664)	3	0.8%	2.4%
Hedgehog signaling pathway (P00025)	3	0.8%	2.4%
Heterotrimeric G-protein signaling pathway-Gi alpha and Gs alpha mediated pathway (P00026)	4	1.0%	3.2%
Heterotrimeric G-protein signaling pathway-Gq alpha and Go alpha mediated pathway (P00027)	2	0.5%	1.6%
Huntington disease (P00029)	2	0.5%	1.6%
Inflammation mediated by chemokine and cytokine signaling pathway (P00031)	4	1.0%	3.2%
Integrin signalling pathway (P00034)	4	1.0%	3.2%
Interferon-gamma signaling pathway (P00035)	1	0.3%	0.8%
Interleukin signaling pathway (P00036)	2	0.5%	1.6%
Ionotropic glutamate receptor pathway (P00037)	1	0.3%	0.8%
Metabotropic glutamate receptor group III pathway (P00039)	1	0.3%	0.8%
Nicotinic acetylcholine receptor signaling pathway (P00044)	3	0.8%	2.4%
Notch signaling pathway (P00045)	1	0.3%	0.8%
Oxidative stress response (P00046)	1	0.3%	0.8%
p53 pathway (P00059)	4	1.0%	3.2%
Parkinson disease (P00049)	1	0.3%	0.8%
PDGF signaling pathway (P00047)	3	0.8%	2.4%
Pentose phosphate pathway (P02762)	1	0.3%	0.8%
PI3 kinase pathway (P00048)	1	0.3%	0.8%
Plasminogen activating cascade (P00050)	1	0.3%	0.8%
Proline biosynthesis (P02768)	1	0.3%	0.8%
Purine metabolism (P02769)	1	0.3%	0.8%
Ras Pathway (P04393)	1	0.3%	0.8%
Sulfate assimilation (P02778)	1	0.3%	0.8%
T cell activation (P00053)	3	0.8%	2.4%
TGF-beta signaling pathway (P00052)	3	0.8%	2.4%
Toll receptor signaling pathway (P00054)	2	0.5%	1.6%
Ubiquitin proteasome pathway (P00060)	2	0.5%	1.6%
VEGF signaling pathway (P00056)	1	0.3%	0.8%
Vitamin D metabolism and pathway (P04396)	1	0.3%	0.8%
Wnt signaling pathway (P00057)	14	3.6%	11.3%
Xanthine and guanine salvage pathway (P02788)	1	0.3%	0.8%
