# Supplementary material for: Exploring the genetics of trotting racing ability in horses using a unique Nordic horse model
Source: BMC Genomics. 2019 Feb 4;20:104. doi: 10.1186/s12864-019-5484-9 (PMC6360714; doi:10.1186/s12864-019-5484-9)
Supplement: Supplementary file 4 — Pedigree breakdown for the 18 Norwegian-Swedish Coldblooded trotters (NSCT) included in the NSCT pool. (XLSX 11 kb) [file 12864_2019_5484_MOESM4_ESM.xlsx]

## Sheet: AdditionalFile1
Pedigree breakdown for the 18 Norwegian-Swedish Coldblooded trotters (NSCT) included in the NSCT pool
Individual	Sire	Dam	Dam Sire
Horse 1	Sire 2	Dam 1	Sire 1
Horse 2	Sire 6	Dam 2	Sire 1
Horse 3	Sire 7	Dam 3	Sire 5
Horse 4	Sire 8	Dam 4	Sire 2
Horse 5	Sire 1	Dam 5	Sire 3
Horse 6	Sire 9	Dam 6	Sire 19
Horse 7	Sire 10	Dam 7	Sire 4
Horse 8	Sire 4	Dam 8	Sire 20
Horse 9	Sire 11	Dam 9	Sire 21
Horse 10	Sire 12	Dam 10	Sire 22
Horse 11	Sire 5	Dam 11	Sire 23
Horse 12	Sire 13	Dam 12	Sire 24
Horse 13	Sire 14	Dam 13	Sire 25
Horse 14	Sire 3	Dam 14	Sire 26
Horse 15	Sire 15	Dam 15	Sire 27
Horse 16	Sire 16	Dam 16	Sire 28
Horse 17	Sire 17	Dam 17	Sire 29
Horse 18	Sire 18	Dam 18	Sire 30
